# Supplementary material for: A multi-locus genome-wide association study reveals the genetics underlying muscadine antioxidant in berry skin
Source: Front Plant Sci. 2022 Aug 4;13:969301. doi: 10.3389/fpls.2022.969301 (PMC9386419; doi:10.3389/fpls.2022.969301)
Supplement: Supplementary file 1 [file Table_1.XLSX]

## Sheet: Suppl_Table_S1
Supplementary Table S1. TPC value (mg GAE/g DW).
Genotype	Rep-1	Rep-2	Rep-3	AVG	SD
A3-1-2	38.5	38.5	44.5	40.5	3.5
A14-13-1	84.5	97.5	83.8	88.6	7.7
A14-14-2	61.8	61.3	72.3	65.1	6.2
A14-16-2	39.3	45	39.8	41.3	3.2
A16-6-1	53	63	51.3	55.8	6.3
A18-1-2	41.5	39.8	36.3	39.2	2.7
A18-8-2	54	52.3	50.3	52.2	1.9
A19-13-1	44.3	60.3	54.3	52.9	8.1
A19-13-2	53	53.3	59.3	55.2	3.5
A20-3-3	44.8	46.5	52.3	46.5	3.9
A20-5-1	44.8	46.3	50.8	47.3	3.1
A26-6-1	36.5	35.8	32.8	35	2
A26-16-1	39.5	39.3	42.5	40.4	1.8
A27-4-1	37	46	33.5	38.8	6.4
A27-5-1	36.3	37.3	40.5	38	2.2
A30-13-2	54.5	58.8	50.5	54.6	4.1
African_Queen	57.3	58.3	58.8	58.1	0.8
Alachua	48.3	52	48	49.4	2.2
Albemarle	45.3	39.8	43.3	42.8	2.8
B1-1-1	97.3	91	87	91.8	5.2
B1-1-3	55.5	59.8	58	57.8	2.1
B1-2-2	84	82	84	83.3	1.2
B1-4-2	43	40.8	38.3	40.7	2.4
B1-5-1	47.8	50.3	49	49	1.3
B1-5-3	115	110.5	118.8	110.5	4.1
B1-6-2	100.1	112	111	112	6.6
B1-6-3	62.8	62	47.5	62	8.6
B2-1-2	33	37.5	35.5	35.3	2.3
B2-2-1	36.5	37.5	38.5	37.5	1
B2-4-4	54.5	47.8	55	52.4	4
B3-1-1	35	32	29.5	32	2.8
B20-15-2	37.5	42.3	37.3	39	2.8
B20-18-2	71	89	77.5	89	9.1
B25-2-2	41.8	39.8	32.5	38	4.9
B25-14-1	33.8	33.8	36	34.5	1.3
Black_Beauty	43.5	38.8	46.3	42.8	3.8
Black_Fry	49.5	56.8	52	56.8	3.7
C1-3-1	39.5	40	35.8	38.4	2.3
C1-8-1	49.3	45	45	45	2.5
C1-10-2	39.3	27.8	30.3	32.4	6
C1-131-1	58.75	56.5	54.25	56.5	2.3
C1-14-1	66	60	55	60.3	5.5
C2-9-2	35	39.3	37	37.1	2.1
C2-12-1	54.3	47.3	53.3	51.6	3.8
C2-15-2	48.8	54.8	53.5	52.3	3.2
C3-13-1	59.3	62.5	58	62.5	2.3
C5-1-1	49	53.8	44.8	49.2	4.5
C5-9-1	61.3	60.5	62	60.5	0.8
C5-12-1	35.3	30	30.8	32	2.8
C5-13-1	58.25	49.5	55	49.5	4.42
C5-15-2	66.3	69.3	58.3	69.3	5.7
C6-4-2	42.5	36	38.8	39.1	3.3
C6-5-1	23.3	26	25.3	24.8	1.4
C6-10-2	35	41	39.5	41	3.1
C6-13-1	42	35	40	39	3.6
C7-10-1	51.8	48.8	48.3	49.6	1.9
C8-6-1	61	60.3	49	60.3	6.7
C8-13-1	29.8	35.5	30.5	31.9	3.1
C11-2-2	126.3	123	123	123	1.9
C11-3-2	44.8	30.5	43.5	30.5	7.9
C11-4-1	41.3	47.5	39.3	47.5	4.3
C11-7-1	50.5	42	35.8	42.8	7.4
C12-10-1	38	42.5	36	42.5	3.3
C13-9-1	47.3	60.5	51.3	53	6.8
C13-15-2	50	47	51	49.3	2.1
Carlos	47.8	48.5	44.3	46.8	2.3
Cowart	56.8	41	51.5	49.8	8
D3-8-2	34.3	31.3	35.8	33.8	2.3
D6-4-2	39	49.3	35	49.3	7.3
D6-7-1	38.5	40.8	39.3	39.5	1.1
D6-8-1	32.5	38.5	35	35.33	3.01
D7-4-1	59.3	54.3	55.5	56.3	2.6
D7-9-1	39	46.5	43	42.8	3.8
D16-2-3	78.3	73.8	69	73.8	4.6
D16-6-9	76.5	66	77	73.2	6.2
D16-7-4	57.8	59	46.3	54.3	7
D16-11-4	43	48.8	43.5	45.1	3.2
D16-21-3	38.3	47.5	43.8	43.2	4.7
Darlene	42.8	38.5	44.5	38.5	3.1
Digby	44.3	39.8	43.5	42.5	2.4
Dixie	45.5	60.3	52.3	52.7	7.4
Dixie_Red	40.5	31.8	36.3	36.2	4.4
Dixieland	50.3	55	58.3	54.5	4
Doreen	30.5	34.3	33	32.6	1.9
E12-13-1	60	53.3	59.3	57.5	3.7
E13-1-1	43.3	41	36.8	40.3	3.3
E13-1-2	41	39.8	38.5	39.8	1.3
E13-4-1	44	41	42.5	42.5	1.5
E13-9-2	44.8	42.5	47.3	44.8	2.4
E14-4-2	46.8	47.3	51.3	48.4	2.5
E15-1-1	33.5	44	40	44	5.3
E15-1-2	95	89	95	93	3.5
E15-2-2	29.8	46.5	34.8	37	8.6
E15-2-3	127	125.3	129	125.3	1.9
E15-3-1	58.5	67.3	67.5	64.4	5.1
E15-3-2	63	61	64	61	1.5
E15-4-1	74.3	69	74.3	72.5	3
E15-6-2	53.3	59	59	57.1	3.3
E15-6-3	69.8	66.3	83.3	73.1	9
E15-7-1	62.5	70.5	61.5	70.5	4.9
E15-8-2	62	52.8	49	54.6	6.7
E15-8-3	90.8	92	91.5	91.4	0.6
E15-9-2	52.5	47	56.8	52.1	4.9
E15-10-1	66.5	60	61	62.5	3.5
E16-4-2	37.5	39.5	34.8	37.3	2.4
E16-6-2	39	44.5	38	40.5	3.5
E16-8-2	75.8	75.5	81.8	77.7	3.5
E16-9-1	53.3	58.8	57	56.3	2.8
E16-10-1	53	59.8	57.5	56.8	3.4
E16-12-3	46	53	49.8	49.6	3.5
Early_Fry	41.3	50.3	39.8	43.8	5.7
Eudora	32.3	29.8	41.8	34.6	6.3
Farrer	52	43.3	49.5	48.3	4.5
Floriana	82	85.8	80	85.8	2.9
Florida_Fry	63.8	64.3	53.8	64.3	5.9
Fry	62	73.3	55.3	63.5	9.1
Fry_Seedless	84.5	68.8	70.8	68.8	8.6
Golden_Isles	53	51.8	57	53.9	2.7
Granny_Val	26.5	31.3	26	27.9	2.9
Higgins	42.3	47.5	42	43.9	3.1
Hunt	73.8	66.8	71	70.5	3.5
Ison	47.8	50.5	52	50.5	2.2
Janebell	56.5	66	54.3	58.9	6.2
Janet	35	31.8	34.8	33.8	1.8
Jumbo	48.8	53.8	44	48.8	4.9
Late_Fry	43.8	42	39	41.6	2.4
Loomis	45.5	44	41.5	43.7	2
Magnolia	45.3	46.3	57	49.5	6.5
Majesty	56.8	59	56.5	57.4	1.4
Nesbitt	54.5	49.8	47	50.4	3.8
Noble	130.5	119	127.5	125.7	6
O2-7-1	43.5	50.5	42.5	45.5	4.4
O2-11-1	49.5	42	39.3	42	5.3
O2-12-1	42.8	39.8	38	40.2	2.4
O7-1-1	58.25	60.5	59.75	59.5	1.15
O15-1-1	38.5	38	36	38	1.3
O15-1-2	68	61.5	66.3	65.3	3.4
O15-1-3	43.5	46	39	42.8	3.5
O15-1-4	64	60.3	64.5	62.9	2.3
O15-1-5	58	55.5	63.8	59.1	4.2
O15-14-1	64.5	62.8	77.5	68.3	8.1
O15-17-1	173	172.8	175.5	173.8	1.5
O16-12-1	50.5	44.3	50.3	48.3	3.5
O17-6-1	35.8	34.3	36.8	35.6	1.3
O17-15-1	78.3	77	85.5	80.3	4.6
O17-15-2	47.5	59	49.5	52	6.1
O17-16-2[1]	50.5	63.8	57.3	57.2	6.6
O17-17-1	50.8	46	63	53.3	8.8
O17-17-2	50.3	55.3	53	52.8	2.5
O17-18-1	57.3	53.5	58.5	53.5	2.6
O17-19-1	55	60.8	53.5	56.4	3.8
O17-19-2	70.5	74.5	71	72	2.2
O18-2-1	60	62.5	63	61.8	1.6
O18-3-1	47.5	42.5	42.5	44.2	2.9
O18-8-1	36.3	38.8	37.5	37.5	1.3
O18-9-1	38.3	36.5	38.3	36.5	1
O18-13-2	45.5	38.5	43.5	42.5	3.6
O18-14-2	58.5	58.8	54.8	57.3	2.2
O18-15-1	69.5	59	68.5	65.7	5.8
O18-17-1	40.3	37.5	37.3	38.3	1.7
O19-5-1	54.3	48.3	53.8	52.1	3.3
O19-8-1	43	44.8	46.8	44.8	1.9
O19-8-2	39	45.8	39.3	41.3	3.8
O19-9-2	62.3	56.8	58.5	59.2	2.8
O19-10-1	37.3	36	39	37.4	1.5
O19-13-2	67.8	72.5	64.3	68.2	4.1
O19-14-1	64.8	76.3	75.5	72.2	6.4
O19-14-2	29	30.3	30.3	29.8	0.7
O19-15-1	65.3	54	58.5	59.3	5.7
O19-16-1	25	26	24.5	25.2	0.8
O20-2-1	44	53	56.8	53	6.6
O20-2-2	53.3	59.8	55	56	3.4
O21-1-2	43.3	52	48.5	47.9	4.4
O21-3-1	59	69	64	64	5
O21-18-1	34	38.3	36.5	36.3	2.1
O22-8-2[2]	71	70.5	72.3	71.3	0.9
O22-8-2[3]	80.5	75.5	73.5	76.5	3.6
O22-12-1	37.3	45	39.8	40.7	4
O22-12-2	70.3	73.5	71.5	71.8	1.6
O22-14-2	39.8	45.5	37.8	45.5	4
O22-18-2	66.3	69	73.3	69	3.5
O22-19-2	45	44.5	42.5	44.5	1.3
O22-20-1	60	55.3	54.8	56.7	2.9
O23-2-1	44.3	51.8	47.8	47.9	3.8
O23-2-2	51.8	59.3	67.5	59.5	7.9
O23-3-2	29.5	31.5	40	33.7	5.6
O23-4-1	31.8	38.3	34.3	34.8	3.3
O23-5-1	40.8	43.8	41.8	42.1	1.5
O23-5-2	32.8	34.3	30.3	32.4	2
O23-5-3	38.8	36.3	37.5	36.3	1.3
O23-5-4	44.5	49.8	53.8	49.3	4.6
O23-6-2	60.8	59.3	57.8	59.3	1.5
O23-7-1	33.5	36.3	38	35.9	2.3
O23-8-2	40.5	38	35.8	38.1	2.4
O23-9-1	38.8	42	33.5	38.1	4.3
O23-9-2	64.3	64	70	64	3.4
O23-9-3	22.5	22.5	24	23	0.9
O23-11-1	48.8	53.8	53	51.8	2.7
O23-11-2	34	39	38	37	2.6
O23-12-1	69.3	54.5	57.3	60.3	7.8
O23-12-2	43	44.5	41.5	43	1.5
O23-13-2	29	32.8	31.3	31	1.9
O23-14-2	37.3	39	33.5	36.6	2.8
O23-15-1	22	23.8	21.8	22.5	1.1
O23-15-2	54	56	50.5	56	2.8
O23-16-2	59.3	52.3	49.8	53.8	4.9
O23-17-1	38.5	35.3	40	37.9	2.4
O23-17-2	32	23.5	22.8	26.1	5.1
O23-18-1	84.8	84.5	97.3	88.8	7.3
O23-19-1	45.3	51	39	45.1	6
O23-20-1	39.8	50	44.3	44.7	5.1
O24-2-1	66.3	73.8	68	69.3	3.9
O24-2-2	51	49.5	48	49.5	1.5
O24-3-1	40	43.5	50.5	44.7	5.3
O24-4-1	39.8	34.5	40.3	38.2	3.2
O24-4-2	49.8	48	53	50.3	2.5
O24-5-1	106.5	110	114	110.2	3.8
O24-5-2	71.3	86	76	77.8	7.5
O24-5-3	49.5	53	52	51.5	1.8
O24-6-2	35	33	28.5	33	3.3
O24-7-2	64	63.8	65.5	63.8	0.9
O24-8-1	30	26.3	32	29.4	2.9
O24-8-2	25.8	36.8	39.3	33.9	7.2
O24-8-3	57.5	41.25	49.25	49.33	8.13
O24-8-4	34.3	32	29	31.8	2.6
O24-9-1	39.5	38	38.8	38.8	0.8
O24-9-2	39.3	38.3	32	36.5	3.9
O24-9-3	49	51.8	41.5	47.4	5.3
O24-9-4	48.5	58.3	42.8	49.8	7.8
O24-10-2	42.75	41	37.5	40.42	2.67
O24-11-1	34.8	38.8	32	35.2	3.4
O24-11-4	44	39	39	40.7	2.9
O24-12-1	58.8	58.5	56.3	58.5	1.4
O24-12-3	36.5	41	44.8	40.8	4.1
O24-14-1	43.5	43.8	42.8	43.8	0.5
O24-14-2	71.8	65	54.5	63.8	8.7
O24-15-1	44.3	48.3	42	44.8	3.2
O24-15-2	35.5	36.8	34.8	35.7	1
O24-15-3	40	41.5	39.5	40.3	1
O24-15-4	36	35.3	36	35.8	0.4
O24-18-1	34	30.8	34	32.9	1.9
O24-19-2	45.3	45.8	40	43.7	3.2
O24-20-1	70.5	86	83.8	80.1	8.4
O24-20-2	33	32.8	33.3	33	0.3
O25-1-1	40.3	31.8	35.8	35.9	4.3
O25-2-1	67.8	69.5	59.3	65.5	5.5
O25-2-2	60.5	54	55	54	3.5
O25-4-1	47.5	44.8	36.5	42.9	5.7
O25-10-1	35	35.8	32.8	34.5	1.6
O26-6-1	63.5	76.8	62.3	67.5	8
O26-6-2	39.8	38.3	46	38.3	4.1
O26-10-2	51.8	55	52.8	53.2	1.7
O26-15-1	46	44.5	43	44.5	1.5
O26-17-1	40.8	40.5	44.5	41.9	2.2
O26-19-1	47.5	55.3	41.3	48	7
O27-6-2	44	41.3	40	41.8	2
O27-9-1	38.5	45.5	40.8	41.6	3.6
O27-10-2	43.8	44	45.8	44	1.1
O27-16-2	35.8	39.3	35	39.3	2.3
O28-1-2	45.5	40	42.8	42.8	2.8
O28-2-1	45.5	47	38.3	43.6	4.7
O28-3-1	49.3	47.3	46	47.5	1.6
O28-3-2	52.5	56	44	50.8	6.2
O28-4-2[2]	42	37.8	43.5	41.1	3
O28-5-2	39.8	43.5	38.5	40.6	2.6
O28-8-2	46.5	48.8	43.5	46.3	2.6
O28-9-2	41.5	45.3	56	47.6	7.5
O28-12-1	50.5	52.5	53.5	52.5	1.5
O28-17-1	46.3	38.8	42	38.8	3.8
O28-20-1	113	113.5	113.5	113.3	0.3
O29-2-1	41.3	30.5	27	32.9	7.4
O29-2-2	30.3	26	29.5	28.6	2.3
O29-2-3	50	52.3	54	52.1	2
O29-4-3	39.3	37.8	41.8	37.8	2
O29-19-1	27.8	26.5	25.3	26.5	1.3
O32-13-3	63	58	67.5	62.8	4.8
O33-6-1	40.3	41.5	42.5	41.4	1.1
O33-9-1	44.5	43.3	43.5	43.3	0.7
O33-10-1	56	46	55	52.3	5.5
O33-10-2	66.3	64.5	63.8	64.8	1.3
O33-10-3	47.8	59.5	57.8	55	6.3
O33-10-4	38.3	35	40.3	37.8	2.6
O33-11-1	70.8	63.3	60.5	64.8	5.3
O33-11-2	52.5	55.8	57	55.1	2.3
O33-12-2	48	42.8	37.5	42.8	5.3
O33-15-1	39	47.8	43	47.8	4.4
O33-16-2	67.8	76	57	66.9	9.5
O33-16-3	69	52	63.3	61.4	8.6
O34-12-2	123	112	115.3	116.8	5.7
O34-17-2	81	78	82.3	80.4	2.2
O34-19-1	63.3	65.3	63.8	64.1	1
O34-20-1	53.3	56.8	53.8	54.6	1.9
O34-20-2	63.5	69.8	74	69.1	5.3
O34-20-3	96.8	97	104.8	99.5	4.5
O35-16-1	44.5	43.8	42.8	43.7	0.9
O35-16-2	66.3	74.5	71.3	70.7	4.2
O40-15-1	78.3	95.8	92.5	88.8	9.3
O40-21-1	38	39	35.5	39	1.8
O40-21-2	48	45.3	41.8	45	3.1
O41-1-2	48.3	44.3	39.8	44.3	4.3
O41-2-1	94.8	75.8	85	85.2	9.5
O41-3-1	94.8	88	92	91.6	3.4
O41-4-2	48	50.5	49.3	49.3	1.3
O41-5-2	35.8	33.3	33.3	34.1	1.4
O41-7-1	46	39	42.8	42.6	3.5
O41-8-2	44	33	41.3	39.4	5.7
O41-10-1	41	40.5	40.5	40.7	0.3
O41-11-2	47.3	45	48	46.8	1.6
O41-13-2	43.5	36.5	37.5	39.2	3.8
O41-15-2	54.3	52.8	56.3	52.8	1.8
O41-16-1	44.5	43	45.8	43	1.4
O41-18-1	44.8	52.3	43.3	52.3	4.8
O41-19-1	48.8	44.8	42.5	45.3	3.2
O41-21-2	97	107.5	99.3	101.3	5.5
O42-3-1	57	53.5	47.5	52.7	4.8
O42-13-2	50.8	48.8	46.8	48.8	2
O42-21-1	70	69.3	75.3	71.5	3.3
O43-1-1	48	49	48.5	48.5	0.5
O43-15-2	39.3	38.5	39.5	38.5	0.5
O43-16-1	54	41	43	46	7
O43-18-1	35	38.5	37.8	37.1	1.8
O43-20-3	56.5	68.8	58.5	61.3	6.6
O43-21-1	73	74.3	71	72.8	1.6
O44-14-1	44.5	43.8	38	42.1	3.6
O44-16-3	49.8	51.5	49.5	50.3	1.1
Onyx	64	63.8	66	64.6	1.2
Pam	24	27	26.5	25.8	1.6
Pineapple	82.8	83.8	79.3	81.9	2.4
Pride	85.8	76.8	84	82.2	4.8
Regale	60.8	64.3	59.8	64.3	2.4
Rosa	51.3	58	50	53.1	4.3
Scarlett	45.3	42.5	41.3	43	2
Scuppernong	45	48.8	46.8	46.8	1.9
Senoria	43.5	40.5	42	42	1.5
Southern_Home	51.5	60.3	56.3	56	4.4
Southland	38.8	35.3	36.5	36.8	1.8
Sterling	41	28	26.3	31.8	8.1
Sugargate	45.8	41.3	44.8	43.9	2.4
Sugar_Pop	46.8	48	51	48.6	2.2
Summit	43.8	37	38.8	39.8	3.5
Supreme	54.5	55.3	58.3	56	2
Sweet_Jenny	54.5	43.8	52.3	50.2	5.7
T1_11-3-1	48.5	40.8	43	44.1	4
T1_11-5-1	60.5	67.3	63.5	63.8	3.4
T1_11-8-5	42.5	48.3	50.5	47.1	4.1
Tara	41	42.8	33.3	39	5.1
Tarheel	79.5	76	71	75.5	4.3
Triumph	53	50	44.8	49.3	4.2
Watergate	49	40.3	44.3	44.5	4.4
Welder	40.8	34	35	36.6	3.6

## Sheet: Distribution fitting_HID
22.5	0	22.5	0	22.5	0
22.5	0.0123356	22.5	0.0123356	22.5	0.00285714
22.578	0.0123356	38.25	0.0123356	23	0.00285714
22.578	0	38.25	0	23	0.00571429
22.6559	0	38.25	0.0295692	24.8	0.00571429
22.6559	0.0123356	54	0.0295692	24.8	0.00857143
22.7339	0.0123356	54	0	25.2	0.00857143
22.7339	0	54	0.0136054	25.2	0.0114286
22.8119	0	69.75	0.0136054	25.8	0.0114286
22.8119	0.0123356	69.75	0	25.8	0.0142857
22.8899	0.0123356	69.75	0.00435374	26.1	0.0142857
22.8899	0	85.5	0.00435374	26.1	0.0171429
22.9678	0	85.5	0	26.5	0.0171429
22.9678	0.0123356	85.5	0.00181406	26.5	0.02
23.0458	0.0123356	101.25	0.00181406	27.9	0.02
23.0458	0	101.25	0	27.9	0.0228571
23.1238	0	101.25	0.00108844	28.6	0.0228571
23.1238	0.0123356	117	0.00108844	28.6	0.0257143
23.2017	0.0123356	117	0	29.4	0.0257143
23.2017	0	117	0.000544218	29.4	0.0285714
23.2797	0	132.75	0.000544218	29.8	0.0285714
23.2797	0.0123356	132.75	0	29.8	0.0314286
23.3577	0.0123356	132.75	0	30.5	0.0314286
23.3577	0	148.5	0	30.5	0.0342857
23.4356	0	148.5	0	31	0.0342857
23.4356	0.0123356	148.5	0	31	0.0371429
23.5136	0.0123356	164.25	0	31.8	0.0371429
23.5136	0	164.25	0	31.8	0.04
23.5916	0	164.25	0.000181406	31.8	0.04
23.5916	0.0123356	180	0.000181406	31.8	0.0428571
23.6696	0.0123356	180	0	31.9	0.0428571
23.6696	0			31.9	0.0457143
23.7475	0			32	0.0457143
23.7475	0.0123356			32	0.0485714
23.8255	0.0123356			32	0.0485714
23.8255	0			32	0.0514286
23.9035	0			32.4	0.0514286
23.9035	0.0123356			32.4	0.0542857
23.9814	0.0123356			32.4	0.0542857
23.9814	0			32.4	0.0571429
24.0594	0			32.6	0.0571429
24.0594	0.0123356			32.6	0.06
24.1374	0.0123356			32.9	0.06
24.1374	0			32.9	0.0628571
24.2153	0			32.9	0.0628571
24.2153	0.0123356			32.9	0.0657143
24.2933	0.0123356			33	0.0657143
24.2933	0			33	0.0685714
24.3713	0			33	0.0685714
24.3713	0.0123356			33	0.0714286
24.4493	0.0123356			33.7	0.0714286
24.4493	0			33.7	0.0742857
24.5272	0			33.8	0.0742857
24.5272	0.0123356			33.8	0.0771429
24.6052	0.0123356			33.8	0.0771429
24.6052	0			33.8	0.08
24.6832	0			33.9	0.08
24.6832	0.0123356			33.9	0.0828571
24.7611	0.0123356			34.1	0.0828571
24.7611	0			34.1	0.0857143
24.8391	0			34.5	0.0857143
24.8391	0.0123356			34.5	0.0885714
24.9171	0.0123356			34.5	0.0885714
24.9171	0			34.5	0.0914286
24.995	0			34.6	0.0914286
24.995	0.0123356			34.6	0.0942857
25.073	0.0123356			34.8	0.0942857
25.073	0			34.8	0.0971429
25.151	0			35	0.0971429
25.151	0.0123356			35	0.1
25.229	0.0123356			35.2	0.1
25.229	0			35.2	0.102857
25.3069	0			35.3	0.102857
25.3069	0.0123356			35.3	0.105714
25.3849	0.0123356			35.33	0.105714
25.3849	0			35.33	0.108571
25.4629	0			35.6	0.108571
25.4629	0.0123356			35.6	0.111429
25.5408	0.0123356			35.7	0.111429
25.5408	0			35.7	0.114286
25.6188	0			35.8	0.114286
25.6188	0.0123356			35.8	0.117143
25.6968	0.0123356			35.9	0.117143
25.6968	0			35.9	0.12
25.7748	0			35.9	0.12
25.7748	0.0123356			35.9	0.122857
25.8527	0.0123356			36.2	0.122857
25.8527	0			36.2	0.125714
25.9307	0			36.3	0.125714
25.9307	0.0123356			36.3	0.128571
26.0087	0.0123356			36.3	0.128571
26.0087	0			36.3	0.131429
26.0866	0			36.5	0.131429
26.0866	0.0123356			36.5	0.134286
26.1646	0.0123356			36.5	0.134286
26.1646	0			36.5	0.137143
26.2426	0			36.6	0.137143
26.2426	0.0123356			36.6	0.14
26.3205	0.0123356			36.6	0.14
26.3205	0			36.6	0.142857
26.3985	0			36.8	0.142857
26.3985	0.0123356			36.8	0.145714
26.4765	0.0123356			37	0.145714
26.4765	0			37	0.148571
26.5545	0			37	0.148571
26.5545	0.0123356			37	0.151429
26.6324	0.0123356			37.1	0.151429
26.6324	0			37.1	0.154286
26.7104	0			37.1	0.154286
26.7104	0.0123356			37.1	0.157143
26.7884	0.0123356			37.3	0.157143
26.7884	0			37.3	0.16
26.8663	0			37.4	0.16
26.8663	0.0123356			37.4	0.162857
26.9443	0.0123356			37.5	0.162857
26.9443	0			37.5	0.165714
27.0223	0			37.5	0.165714
27.0223	0.0123356			37.5	0.168571
27.1002	0.0123356			37.8	0.168571
27.1002	0			37.8	0.171429
27.1782	0			37.8	0.171429
27.1782	0.0123356			37.8	0.174286
27.2562	0.0123356			37.9	0.174286
27.2562	0			37.9	0.177143
27.3342	0			38	0.177143
27.3342	0.0123356			38	0.18
27.4121	0.0123356			38	0.18
27.4121	0			38	0.182857
27.4901	0			38	0.182857
27.4901	0.0123356			38	0.185714
27.5681	0.0123356			38.1	0.185714
27.5681	0			38.1	0.188571
27.646	0			38.1	0.188571
27.646	0.0123356			38.1	0.191429
27.724	0.0123356			38.2	0.191429
27.724	0			38.2	0.194286
27.802	0			38.3	0.194286
27.802	0.0123356			38.3	0.197143
27.88	0.0123356			38.3	0.197143
27.88	0			38.3	0.2
27.9579	0			38.4	0.2
27.9579	0.0123356			38.4	0.202857
28.0359	0.0123356			38.5	0.202857
28.0359	0			38.5	0.205714
28.1139	0			38.5	0.205714
28.1139	0.0123356			38.5	0.208571
28.1918	0.0123356			38.8	0.208571
28.1918	0			38.8	0.211429
28.2698	0			38.8	0.211429
28.2698	0.0123356			38.8	0.214286
28.3478	0.0123356			38.8	0.214286
28.3478	0			38.8	0.217143
28.4257	0			39	0.217143
28.4257	0.0123356			39	0.22
28.5037	0.0123356			39	0.22
28.5037	0			39	0.222857
28.5817	0			39	0.222857
28.5817	0.0123356			39	0.225714
28.6597	0.0123356			39	0.225714
28.6597	0			39	0.228571
28.7376	0			39.1	0.228571
28.7376	0.0123356			39.1	0.231429
28.8156	0.0123356			39.2	0.231429
28.8156	0			39.2	0.234286
28.8936	0			39.2	0.234286
28.8936	0.0123356			39.2	0.237143
28.9715	0.0123356			39.3	0.237143
28.9715	0			39.3	0.24
29.0495	0			39.4	0.24
29.0495	0.0123356			39.4	0.242857
29.1275	0.0123356			39.5	0.242857
29.1275	0			39.5	0.245714
29.2054	0			39.8	0.245714
29.2054	0.0123356			39.8	0.248571
29.2834	0.0123356			39.8	0.248571
29.2834	0			39.8	0.251429
29.3614	0			40.2	0.251429
29.3614	0.0123356			40.2	0.254286
29.4394	0.0123356			40.3	0.254286
29.4394	0			40.3	0.257143
29.5173	0			40.3	0.257143
29.5173	0.0123356			40.3	0.26
29.5953	0.0123356			40.4	0.26
29.5953	0			40.4	0.262857
29.6733	0			40.42	0.262857
29.6733	0.0123356			40.42	0.265714
29.7512	0.0123356			40.5	0.265714
29.7512	0			40.5	0.268571
29.8292	0			40.5	0.268571
29.8292	0.0123356			40.5	0.271429
29.9072	0.0123356			40.6	0.271429
29.9072	0			40.6	0.274286
29.9851	0			40.7	0.274286
29.9851	0.0123356			40.7	0.277143
30.0631	0.0123356			40.7	0.277143
30.0631	0			40.7	0.28
30.1411	0			40.7	0.28
30.1411	0.0123356			40.7	0.282857
30.2191	0.0123356			40.7	0.282857
30.2191	0			40.7	0.285714
30.297	0			40.8	0.285714
30.297	0.0123356			40.8	0.288571
30.375	0.0123356			41	0.288571
30.375	0			41	0.291429
30.453	0			41.1	0.291429
30.453	0.0123356			41.1	0.294286
30.5309	0.0123356			41.3	0.294286
30.5309	0			41.3	0.297143
30.6089	0			41.3	0.297143
30.6089	0.0123356			41.3	0.3
30.6869	0.0123356			41.4	0.3
30.6869	0			41.4	0.302857
30.7649	0			41.6	0.302857
30.7649	0.0123356			41.6	0.305714
30.8428	0.0123356			41.6	0.305714
30.8428	0			41.6	0.308571
30.9208	0			41.8	0.308571
30.9208	0.0123356			41.8	0.311429
30.9988	0.0123356			41.9	0.311429
30.9988	0			41.9	0.314286
31.0767	0			42	0.314286
31.0767	0.0123356			42	0.317143
31.1547	0.0123356			42	0.317143
31.1547	0			42	0.32
31.2327	0			42.1	0.32
31.2327	0.0123356			42.1	0.322857
31.3106	0.0123356			42.1	0.322857
31.3106	0			42.1	0.325714
31.3886	0			42.5	0.325714
31.3886	0.0123356			42.5	0.328571
31.4666	0.0123356			42.5	0.328571
31.4666	0			42.5	0.331429
31.5446	0			42.5	0.331429
31.5446	0.0123356			42.5	0.334286
31.6225	0.0123356			42.5	0.334286
31.6225	0			42.5	0.337143
31.7005	0			42.6	0.337143
31.7005	0.0123356			42.6	0.34
31.7785	0.0123356			42.8	0.34
31.7785	0			42.8	0.342857
31.8564	0			42.8	0.342857
31.8564	0.0123356			42.8	0.345714
31.9344	0.0123356			42.8	0.345714
31.9344	0			42.8	0.348571
32.0124	0			42.8	0.348571
32.0124	0.0123356			42.8	0.351429
32.0903	0.0123356			42.8	0.351429
32.0903	0			42.8	0.354286
32.1683	0			42.8	0.354286
32.1683	0.0123356			42.8	0.357143
32.2463	0.0123356			42.8	0.357143
32.2463	0			42.8	0.36
32.3243	0			42.9	0.36
32.3243	0.0123356			42.9	0.362857
32.4022	0.0123356			43	0.362857
32.4022	0			43	0.365714
32.4802	0			43	0.365714
32.4802	0.0123356			43	0.368571
32.5582	0.0123356			43	0.368571
32.5582	0			43	0.371429
32.6361	0			43.2	0.371429
32.6361	0.0123356			43.2	0.374286
32.7141	0.0123356			43.3	0.374286
32.7141	0			43.3	0.377143
32.7921	0			43.6	0.377143
32.7921	0.0123356			43.6	0.38
32.87	0.0123356			43.7	0.38
32.87	0			43.7	0.382857
32.948	0			43.7	0.382857
32.948	0.0123356			43.7	0.385714
33.026	0.0123356			43.7	0.385714
33.026	0			43.7	0.388571
33.104	0			43.8	0.388571
33.104	0.0123356			43.8	0.391429
33.1819	0.0123356			43.8	0.391429
33.1819	0			43.8	0.394286
33.2599	0			43.9	0.394286
33.2599	0.0123356			43.9	0.397143
33.3379	0.0123356			43.9	0.397143
33.3379	0			43.9	0.4
33.4158	0			44	0.4
33.4158	0.0123356			44	0.402857
33.4938	0.0123356			44	0.402857
33.4938	0			44	0.405714
33.5718	0			44.1	0.405714
33.5718	0.0123356			44.1	0.408571
33.6498	0.0123356			44.2	0.408571
33.6498	0			44.2	0.411429
33.7277	0			44.3	0.411429
33.7277	0.0123356			44.3	0.414286
33.8057	0.0123356			44.5	0.414286
33.8057	0			44.5	0.417143
33.8837	0			44.5	0.417143
33.8837	0.0123356			44.5	0.42
33.9616	0.0123356			44.5	0.42
33.9616	0			44.5	0.422857
34.0396	0			44.7	0.422857
34.0396	0.0123356			44.7	0.425714
34.1176	0.0123356			44.7	0.425714
34.1176	0			44.7	0.428571
34.1955	0			44.8	0.428571
34.1955	0.0123356			44.8	0.431429
34.2735	0.0123356			44.8	0.431429
34.2735	0			44.8	0.434286
34.3515	0			44.8	0.434286
34.3515	0.0123356			44.8	0.437143
34.4295	0.0123356			45	0.437143
34.4295	0			45	0.44
34.5074	0			45	0.44
34.5074	0.0123356			45	0.442857
34.5854	0.0123356			45.1	0.442857
34.5854	0			45.1	0.445714
34.6634	0			45.1	0.445714
34.6634	0.0123356			45.1	0.448571
34.7413	0.0123356			45.3	0.448571
34.7413	0			45.3	0.451429
34.8193	0			45.5	0.451429
34.8193	0.0123356			45.5	0.454286
34.8973	0.0123356			45.5	0.454286
34.8973	0			45.5	0.457143
34.9752	0			46	0.457143
34.9752	0.0123356			46	0.46
35.0532	0.0123356			46.3	0.46
35.0532	0			46.3	0.462857
35.1312	0			46.5	0.462857
35.1312	0.0123356			46.5	0.465714
35.2092	0.0123356			46.8	0.465714
35.2092	0			46.8	0.468571
35.2871	0			46.8	0.468571
35.2871	0.0123356			46.8	0.471429
35.3651	0.0123356			46.8	0.471429
35.3651	0			46.8	0.474286
35.4431	0			47.1	0.474286
35.4431	0.0123356			47.1	0.477143
35.521	0.0123356			47.3	0.477143
35.521	0			47.3	0.48
35.599	0			47.4	0.48
35.599	0.0123356			47.4	0.482857
35.677	0.0123356			47.5	0.482857
35.677	0			47.5	0.485714
35.755	0			47.5	0.485714
35.755	0.0123356			47.5	0.488571
35.8329	0.0123356			47.6	0.488571
35.8329	0			47.6	0.491429
35.9109	0			47.8	0.491429
35.9109	0.0123356			47.8	0.494286
35.9889	0.0123356			47.9	0.494286
35.9889	0			47.9	0.497143
36.0668	0			47.9	0.497143
36.0668	0.0123356			47.9	0.5
36.1448	0.0123356			48	0.5
36.1448	0			48	0.502857
36.2228	0			48.3	0.502857
36.2228	0.0123356			48.3	0.505714
36.3007	0.0123356			48.3	0.505714
36.3007	0			48.3	0.508571
36.3787	0			48.4	0.508571
36.3787	0.0123356			48.4	0.511429
36.4567	0.0123356			48.5	0.511429
36.4567	0			48.5	0.514286
36.5347	0			48.6	0.514286
36.5347	0.0123356			48.6	0.517143
36.6126	0.0123356			48.8	0.517143
36.6126	0			48.8	0.52
36.6906	0			48.8	0.52
36.6906	0.0123356			48.8	0.522857
36.7686	0.0123356			49	0.522857
36.7686	0			49	0.525714
36.8465	0			49.2	0.525714
36.8465	0.0123356			49.2	0.528571
36.9245	0.0123356			49.3	0.528571
36.9245	0			49.3	0.531429
37.0025	0			49.3	0.531429
37.0025	0.0123356			49.3	0.534286
37.0804	0.0123356			49.3	0.534286
37.0804	0			49.3	0.537143
37.1584	0			49.3	0.537143
37.1584	0.0123356			49.3	0.54
37.2364	0.0123356			49.3	0.54
37.2364	0			49.3	0.542857
37.3144	0			49.33	0.542857
37.3144	0.0123356			49.33	0.545714
37.3923	0.0123356			49.4	0.545714
37.3923	0			49.4	0.548571
37.4703	0			49.5	0.548571
37.4703	0.0123356			49.5	0.551429
37.5483	0.0123356			49.5	0.551429
37.5483	0			49.5	0.554286
37.6262	0			49.5	0.554286
37.6262	0.0123356			49.5	0.557143
37.7042	0.0123356			49.6	0.557143
37.7042	0			49.6	0.56
37.7822	0			49.6	0.56
37.7822	0.0123356			49.6	0.562857
37.8601	0.0123356			49.8	0.562857
37.8601	0			49.8	0.565714
37.9381	0			49.8	0.565714
37.9381	0.0123356			49.8	0.568571
38.0161	0.0123356			50.2	0.568571
38.0161	0			50.2	0.571429
38.0941	0			50.3	0.571429
38.0941	0.0123356			50.3	0.574286
38.172	0.0123356			50.3	0.574286
38.172	0			50.3	0.577143
38.25	0			50.4	0.577143
38.25	0.0295692			50.4	0.58
38.328	0.0295692			50.5	0.58
38.328	0			50.5	0.582857
38.4059	0			50.8	0.582857
38.4059	0.0295692			50.8	0.585714
38.4839	0.0295692			51.5	0.585714
38.4839	0			51.5	0.588571
38.5619	0			51.6	0.588571
38.5619	0.0295692			51.6	0.591429
38.6399	0.0295692			51.8	0.591429
38.6399	0			51.8	0.594286
38.7178	0			52	0.594286
38.7178	0.0295692			52	0.597143
38.7958	0.0295692			52.1	0.597143
38.7958	0			52.1	0.6
38.8738	0			52.1	0.6
38.8738	0.0295692			52.1	0.602857
38.9517	0.0295692			52.1	0.602857
38.9517	0			52.1	0.605714
39.0297	0			52.2	0.605714
39.0297	0.0295692			52.2	0.608571
39.1077	0.0295692			52.3	0.608571
39.1077	0			52.3	0.611429
39.1856	0			52.3	0.611429
39.1856	0.0295692			52.3	0.614286
39.2636	0.0295692			52.3	0.614286
39.2636	0			52.3	0.617143
39.3416	0			52.4	0.617143
39.3416	0.0295692			52.4	0.62
39.4196	0.0295692			52.5	0.62
39.4196	0			52.5	0.622857
39.4975	0			52.7	0.622857
39.4975	0.0295692			52.7	0.625714
39.5755	0.0295692			52.7	0.625714
39.5755	0			52.7	0.628571
39.6535	0			52.8	0.628571
39.6535	0.0295692			52.8	0.631429
39.7314	0.0295692			52.8	0.631429
39.7314	0			52.8	0.634286
39.8094	0			52.9	0.634286
39.8094	0.0295692			52.9	0.637143
39.8874	0.0295692			53	0.637143
39.8874	0			53	0.64
39.9653	0			53	0.64
39.9653	0.0295692			53	0.642857
40.0433	0.0295692			53.1	0.642857
40.0433	0			53.1	0.645714
40.1213	0			53.2	0.645714
40.1213	0.0295692			53.2	0.648571
40.1993	0.0295692			53.3	0.648571
40.1993	0			53.3	0.651429
40.2772	0			53.5	0.651429
40.2772	0.0295692			53.5	0.654286
40.3552	0.0295692			53.8	0.654286
40.3552	0			53.8	0.657143
40.4332	0			53.9	0.657143
40.4332	0.0295692			53.9	0.66
40.5111	0.0295692			54	0.66
40.5111	0			54	0.662857
40.5891	0			54.3	0.662857
40.5891	0.0295692			54.3	0.665714
40.6671	0.0295692			54.5	0.665714
40.6671	0			54.5	0.668571
40.745	0			54.6	0.668571
40.745	0.0295692			54.6	0.671429
40.823	0.0295692			54.6	0.671429
40.823	0			54.6	0.674286
40.901	0			54.6	0.674286
40.901	0.0295692			54.6	0.677143
40.979	0.0295692			55	0.677143
40.979	0			55	0.68
41.0569	0			55.1	0.68
41.0569	0.0295692			55.1	0.682857
41.1349	0.0295692			55.2	0.682857
41.1349	0			55.2	0.685714
41.2129	0			55.8	0.685714
41.2129	0.0295692			55.8	0.688571
41.2908	0.0295692			56	0.688571
41.2908	0			56	0.691429
41.3688	0			56	0.691429
41.3688	0.0295692			56	0.694286
41.4468	0.0295692			56	0.694286
41.4468	0			56	0.697143
41.5248	0			56	0.697143
41.5248	0.0295692			56	0.7
41.6027	0.0295692			56.3	0.7
41.6027	0			56.3	0.702857
41.6807	0			56.3	0.702857
41.6807	0.0295692			56.3	0.705714
41.7587	0.0295692			56.4	0.705714
41.7587	0			56.4	0.708571
41.8366	0			56.5	0.708571
41.8366	0.0295692			56.5	0.711429
41.9146	0.0295692			56.7	0.711429
41.9146	0			56.7	0.714286
41.9926	0			56.8	0.714286
41.9926	0.0295692			56.8	0.717143
42.0705	0.0295692			56.8	0.717143
42.0705	0			56.8	0.72
42.1485	0			57.1	0.72
42.1485	0.0295692			57.1	0.722857
42.2265	0.0295692			57.2	0.722857
42.2265	0			57.2	0.725714
42.3045	0			57.3	0.725714
42.3045	0.0295692			57.3	0.728571
42.3824	0.0295692			57.4	0.728571
42.3824	0			57.4	0.731429
42.4604	0			57.5	0.731429
42.4604	0.0295692			57.5	0.734286
42.5384	0.0295692			57.8	0.734286
42.5384	0			57.8	0.737143
42.6163	0			58.1	0.737143
42.6163	0.0295692			58.1	0.74
42.6943	0.0295692			58.5	0.74
42.6943	0			58.5	0.742857
42.7723	0			58.9	0.742857
42.7723	0.0295692			58.9	0.745714
42.8502	0.0295692			59.1	0.745714
42.8502	0			59.1	0.748571
42.9282	0			59.2	0.748571
42.9282	0.0295692			59.2	0.751429
43.0062	0.0295692			59.3	0.751429
43.0062	0			59.3	0.754286
43.0842	0			59.3	0.754286
43.0842	0.0295692			59.3	0.757143
43.1621	0.0295692			59.5	0.757143
43.1621	0			59.5	0.76
43.2401	0			59.5	0.76
43.2401	0.0295692			59.5	0.762857
43.3181	0.0295692			60.3	0.762857
43.3181	0			60.3	0.765714
43.396	0			60.3	0.765714
43.396	0.0295692			60.3	0.768571
43.474	0.0295692			60.3	0.768571
43.474	0			60.3	0.771429
43.552	0			60.5	0.771429
43.552	0.0295692			60.5	0.774286
43.63	0.0295692			61	0.774286
43.63	0			61	0.777143
43.7079	0			61.3	0.777143
43.7079	0.0295692			61.3	0.78
43.7859	0.0295692			61.4	0.78
43.7859	0			61.4	0.782857
43.8639	0			61.8	0.782857
43.8639	0.0295692			61.8	0.785714
43.9418	0.0295692			62	0.785714
43.9418	0			62	0.788571
44.0198	0			62.5	0.788571
44.0198	0.0295692			62.5	0.791429
44.0978	0.0295692			62.5	0.791429
44.0978	0			62.5	0.794286
44.1757	0			62.8	0.794286
44.1757	0.0295692			62.8	0.797143
44.2537	0.0295692			62.9	0.797143
44.2537	0			62.9	0.8
44.3317	0			63.5	0.8
44.3317	0.0295692			63.5	0.802857
44.4097	0.0295692			63.8	0.802857
44.4097	0			63.8	0.805714
44.4876	0			63.8	0.805714
44.4876	0.0295692			63.8	0.808571
44.5656	0.0295692			63.8	0.808571
44.5656	0			63.8	0.811429
44.6436	0			64	0.811429
44.6436	0.0295692			64	0.814286
44.7215	0.0295692			64	0.814286
44.7215	0			64	0.817143
44.7995	0			64.1	0.817143
44.7995	0.0295692			64.1	0.82
44.8775	0.0295692			64.3	0.82
44.8775	0			64.3	0.822857
44.9554	0			64.3	0.822857
44.9554	0.0295692			64.3	0.825714
45.0334	0.0295692			64.4	0.825714
45.0334	0			64.4	0.828571
45.1114	0			64.6	0.828571
45.1114	0.0295692			64.6	0.831429
45.1894	0.0295692			64.8	0.831429
45.1894	0			64.8	0.834286
45.2673	0			64.8	0.834286
45.2673	0.0295692			64.8	0.837143
45.3453	0.0295692			65.1	0.837143
45.3453	0			65.1	0.84
45.4233	0			65.3	0.84
45.4233	0.0295692			65.3	0.842857
45.5012	0.0295692			65.5	0.842857
45.5012	0			65.5	0.845714
45.5792	0			65.7	0.845714
45.5792	0.0295692			65.7	0.848571
45.6572	0.0295692			66.9	0.848571
45.6572	0			66.9	0.851429
45.7351	0			67.5	0.851429
45.7351	0.0295692			67.5	0.854286
45.8131	0.0295692			68.2	0.854286
45.8131	0			68.2	0.857143
45.8911	0			68.3	0.857143
45.8911	0.0295692			68.3	0.86
45.9691	0.0295692			68.8	0.86
45.9691	0			68.8	0.862857
46.047	0			69	0.862857
46.047	0.0295692			69	0.865714
46.125	0.0295692			69.1	0.865714
46.125	0			69.1	0.868571
46.203	0			69.3	0.868571
46.203	0.0295692			69.3	0.871429
46.2809	0.0295692			69.3	0.871429
46.2809	0			69.3	0.874286
46.3589	0			70.5	0.874286
46.3589	0.0295692			70.5	0.877143
46.4369	0.0295692			70.5	0.877143
46.4369	0			70.5	0.88
46.5149	0			70.7	0.88
46.5149	0.0295692			70.7	0.882857
46.5928	0.0295692			71.3	0.882857
46.5928	0			71.3	0.885714
46.6708	0			71.5	0.885714
46.6708	0.0295692			71.5	0.888571
46.7488	0.0295692			71.8	0.888571
46.7488	0			71.8	0.891429
46.8267	0			72	0.891429
46.8267	0.0295692			72	0.894286
46.9047	0.0295692			72.2	0.894286
46.9047	0			72.2	0.897143
46.9827	0			72.5	0.897143
46.9827	0.0295692			72.5	0.9
47.0606	0.0295692			72.8	0.9
47.0606	0			72.8	0.902857
47.1386	0			73.1	0.902857
47.1386	0.0295692			73.1	0.905714
47.2166	0.0295692			73.2	0.905714
47.2166	0			73.2	0.908571
47.2946	0			73.8	0.908571
47.2946	0.0295692			73.8	0.911429
47.3725	0.0295692			75.5	0.911429
47.3725	0			75.5	0.914286
47.4505	0			76.5	0.914286
47.4505	0.0295692			76.5	0.917143
47.5285	0.0295692			77.7	0.917143
47.5285	0			77.7	0.92
47.6064	0			77.8	0.92
47.6064	0.0295692			77.8	0.922857
47.6844	0.0295692			80.1	0.922857
47.6844	0			80.1	0.925714
47.7624	0			80.3	0.925714
47.7624	0.0295692			80.3	0.928571
47.8403	0.0295692			80.4	0.928571
47.8403	0			80.4	0.931429
47.9183	0			81.9	0.931429
47.9183	0.0295692			81.9	0.934286
47.9963	0.0295692			82.2	0.934286
47.9963	0			82.2	0.937143
48.0743	0			83.3	0.937143
48.0743	0.0295692			83.3	0.94
48.1522	0.0295692			85.2	0.94
48.1522	0			85.2	0.942857
48.2302	0			85.8	0.942857
48.2302	0.0295692			85.8	0.945714
48.3082	0.0295692			88.6	0.945714
48.3082	0			88.6	0.948571
48.3861	0			88.8	0.948571
48.3861	0.0295692			88.8	0.951429
48.4641	0.0295692			88.8	0.951429
48.4641	0			88.8	0.954286
48.5421	0			89	0.954286
48.5421	0.0295692			89	0.957143
48.62	0.0295692			91.4	0.957143
48.62	0			91.4	0.96
48.698	0			91.6	0.96
48.698	0.0295692			91.6	0.962857
48.776	0.0295692			91.8	0.962857
48.776	0			91.8	0.965714
48.854	0			93	0.965714
48.854	0.0295692			93	0.968571
48.9319	0.0295692			99.5	0.968571
48.9319	0			99.5	0.971429
49.0099	0			101.3	0.971429
49.0099	0.0295692			101.3	0.974286
49.0879	0.0295692			110.2	0.974286
49.0879	0			110.2	0.977143
49.1658	0			110.5	0.977143
49.1658	0.0295692			110.5	0.98
49.2438	0.0295692			112	0.98
49.2438	0			112	0.982857
49.3218	0			113.3	0.982857
49.3218	0.0295692			113.3	0.985714
49.3998	0.0295692			116.8	0.985714
49.3998	0			116.8	0.988571
49.4777	0			123	0.988571
49.4777	0.0295692			123	0.991429
49.5557	0.0295692			125.3	0.991429
49.5557	0			125.3	0.994286
49.6337	0			125.7	0.994286
49.6337	0.0295692			125.7	0.997143
49.7116	0.0295692			173.8	0.997143
49.7116	0			173.8	1
49.7896	0
49.7896	0.0295692
49.8676	0.0295692
49.8676	0
49.9455	0
49.9455	0.0295692
50.0235	0.0295692
50.0235	0
50.1015	0
50.1015	0.0295692
50.1795	0.0295692
50.1795	0
50.2574	0
50.2574	0.0295692
50.3354	0.0295692
50.3354	0
50.4134	0
50.4134	0.0295692
50.4913	0.0295692
50.4913	0
50.5693	0
50.5693	0.0295692
50.6473	0.0295692
50.6473	0
50.7252	0
50.7252	0.0295692
50.8032	0.0295692
50.8032	0
50.8812	0
50.8812	0.0295692
50.9592	0.0295692
50.9592	0
51.0371	0
51.0371	0.0295692
51.1151	0.0295692
51.1151	0
51.1931	0
51.1931	0.0295692
51.271	0.0295692
51.271	0
51.349	0
51.349	0.0295692
51.427	0.0295692
51.427	0
51.505	0
51.505	0.0295692
51.5829	0.0295692
51.5829	0
51.6609	0
51.6609	0.0295692
51.7389	0.0295692
51.7389	0
51.8168	0
51.8168	0.0295692
51.8948	0.0295692
51.8948	0
51.9728	0
51.9728	0.0295692
52.0507	0.0295692
52.0507	0
52.1287	0
52.1287	0.0295692
52.2067	0.0295692
52.2067	0
52.2847	0
52.2847	0.0295692
52.3626	0.0295692
52.3626	0
52.4406	0
52.4406	0.0295692
52.5186	0.0295692
52.5186	0
52.5965	0
52.5965	0.0295692
52.6745	0.0295692
52.6745	0
52.7525	0
52.7525	0.0295692
52.8304	0.0295692
52.8304	0
52.9084	0
52.9084	0.0295692
52.9864	0.0295692
52.9864	0
53.0644	0
53.0644	0.0295692
53.1423	0.0295692
53.1423	0
53.2203	0
53.2203	0.0295692
53.2983	0.0295692
53.2983	0
53.3762	0
53.3762	0.0295692
53.4542	0.0295692
53.4542	0
53.5322	0
53.5322	0.0295692
53.6101	0.0295692
53.6101	0
53.6881	0
53.6881	0.0295692
53.7661	0.0295692
53.7661	0
53.8441	0
53.8441	0.0295692
53.922	0.0295692
53.922	0
54	0
54	0.0136054
54.078	0.0136054
54.078	0
54.1559	0
54.1559	0.0136054
54.2339	0.0136054
54.2339	0
54.3119	0
54.3119	0.0136054
54.3899	0.0136054
54.3899	0
54.4678	0
54.4678	0.0136054
54.5458	0.0136054
54.5458	0
54.6238	0
54.6238	0.0136054
54.7017	0.0136054
54.7017	0
54.7797	0
54.7797	0.0136054
54.8577	0.0136054
54.8577	0
54.9356	0
54.9356	0.0136054
55.0136	0.0136054
55.0136	0
55.0916	0
55.0916	0.0136054
55.1696	0.0136054
55.1696	0
55.2475	0
55.2475	0.0136054
55.3255	0.0136054
55.3255	0
55.4035	0
55.4035	0.0136054
55.4814	0.0136054
55.4814	0
55.5594	0
55.5594	0.0136054
55.6374	0.0136054
55.6374	0
55.7153	0
55.7153	0.0136054
55.7933	0.0136054
55.7933	0
55.8713	0
55.8713	0.0136054
55.9493	0.0136054
55.9493	0
56.0272	0
56.0272	0.0136054
56.1052	0.0136054
56.1052	0
56.1832	0
56.1832	0.0136054
56.2611	0.0136054
56.2611	0
56.3391	0
56.3391	0.0136054
56.4171	0.0136054
56.4171	0
56.495	0
56.495	0.0136054
56.573	0.0136054
56.573	0
56.651	0
56.651	0.0136054
56.729	0.0136054
56.729	0
56.8069	0
56.8069	0.0136054
56.8849	0.0136054
56.8849	0
56.9629	0
56.9629	0.0136054
57.0408	0.0136054
57.0408	0
57.1188	0
57.1188	0.0136054
57.1968	0.0136054
57.1968	0
57.2748	0
57.2748	0.0136054
57.3527	0.0136054
57.3527	0
57.4307	0
57.4307	0.0136054
57.5087	0.0136054
57.5087	0
57.5866	0
57.5866	0.0136054
57.6646	0.0136054
57.6646	0
57.7426	0
57.7426	0.0136054
57.8205	0.0136054
57.8205	0
57.8985	0
57.8985	0.0136054
57.9765	0.0136054
57.9765	0
58.0545	0
58.0545	0.0136054
58.1324	0.0136054
58.1324	0
58.2104	0
58.2104	0.0136054
58.2884	0.0136054
58.2884	0
58.3663	0
58.3663	0.0136054
58.4443	0.0136054
58.4443	0
58.5223	0
58.5223	0.0136054
58.6002	0.0136054
58.6002	0
58.6782	0
58.6782	0.0136054
58.7562	0.0136054
58.7562	0
58.8342	0
58.8342	0.0136054
58.9121	0.0136054
58.9121	0
58.9901	0
58.9901	0.0136054
59.0681	0.0136054
59.0681	0
59.146	0
59.146	0.0136054
59.224	0.0136054
59.224	0
59.302	0
59.302	0.0136054
59.38	0.0136054
59.38	0
59.4579	0
59.4579	0.0136054
59.5359	0.0136054
59.5359	0
59.6139	0
59.6139	0.0136054
59.6918	0.0136054
59.6918	0
59.7698	0
59.7698	0.0136054
59.8478	0.0136054
59.8478	0
59.9257	0
59.9257	0.0136054
60.0037	0.0136054
60.0037	0
60.0817	0
60.0817	0.0136054
60.1597	0.0136054
60.1597	0
60.2376	0
60.2376	0.0136054
60.3156	0.0136054
60.3156	0
60.3936	0
60.3936	0.0136054
60.4715	0.0136054
60.4715	0
60.5495	0
60.5495	0.0136054
60.6275	0.0136054
60.6275	0
60.7054	0
60.7054	0.0136054
60.7834	0.0136054
60.7834	0
60.8614	0
60.8614	0.0136054
60.9394	0.0136054
60.9394	0
61.0173	0
61.0173	0.0136054
61.0953	0.0136054
61.0953	0
61.1733	0
61.1733	0.0136054
61.2512	0.0136054
61.2512	0
61.3292	0
61.3292	0.0136054
61.4072	0.0136054
61.4072	0
61.4851	0
61.4851	0.0136054
61.5631	0.0136054
61.5631	0
61.6411	0
61.6411	0.0136054
61.7191	0.0136054
61.7191	0
61.797	0
61.797	0.0136054
61.875	0.0136054
61.875	0
61.953	0
61.953	0.0136054
62.0309	0.0136054
62.0309	0
62.1089	0
62.1089	0.0136054
62.1869	0.0136054
62.1869	0
62.2649	0
62.2649	0.0136054
62.3428	0.0136054
62.3428	0
62.4208	0
62.4208	0.0136054
62.4988	0.0136054
62.4988	0
62.5767	0
62.5767	0.0136054
62.6547	0.0136054
62.6547	0
62.7327	0
62.7327	0.0136054
62.8106	0.0136054
62.8106	0
62.8886	0
62.8886	0.0136054
62.9666	0.0136054
62.9666	0
63.0446	0
63.0446	0.0136054
63.1225	0.0136054
63.1225	0
63.2005	0
63.2005	0.0136054
63.2785	0.0136054
63.2785	0
63.3564	0
63.3564	0.0136054
63.4344	0.0136054
63.4344	0
63.5124	0
63.5124	0.0136054
63.5903	0.0136054
63.5903	0
63.6683	0
63.6683	0.0136054
63.7463	0.0136054
63.7463	0
63.8243	0
63.8243	0.0136054
63.9022	0.0136054
63.9022	0
63.9802	0
63.9802	0.0136054
64.0582	0.0136054
64.0582	0
64.1361	0
64.1361	0.0136054
64.2141	0.0136054
64.2141	0
64.2921	0
64.2921	0.0136054
64.37	0.0136054
64.37	0
64.448	0
64.448	0.0136054
64.526	0.0136054
64.526	0
64.604	0
64.604	0.0136054
64.6819	0.0136054
64.6819	0
64.7599	0
64.7599	0.0136054
64.8379	0.0136054
64.8379	0
64.9158	0
64.9158	0.0136054
64.9938	0.0136054
64.9938	0
65.0718	0
65.0718	0.0136054
65.1498	0.0136054
65.1498	0
65.2277	0
65.2277	0.0136054
65.3057	0.0136054
65.3057	0
65.3837	0
65.3837	0.0136054
65.4616	0.0136054
65.4616	0
65.5396	0
65.5396	0.0136054
65.6176	0.0136054
65.6176	0
65.6955	0
65.6955	0.0136054
65.7735	0.0136054
65.7735	0
65.8515	0
65.8515	0.0136054
65.9295	0.0136054
65.9295	0
66.0074	0
66.0074	0.0136054
66.0854	0.0136054
66.0854	0
66.1634	0
66.1634	0.0136054
66.2413	0.0136054
66.2413	0
66.3193	0
66.3193	0.0136054
66.3973	0.0136054
66.3973	0
66.4752	0
66.4752	0.0136054
66.5532	0.0136054
66.5532	0
66.6312	0
66.6312	0.0136054
66.7092	0.0136054
66.7092	0
66.7871	0
66.7871	0.0136054
66.8651	0.0136054
66.8651	0
66.9431	0
66.9431	0.0136054
67.021	0.0136054
67.021	0
67.099	0
67.099	0.0136054
67.177	0.0136054
67.177	0
67.255	0
67.255	0.0136054
67.3329	0.0136054
67.3329	0
67.4109	0
67.4109	0.0136054
67.4889	0.0136054
67.4889	0
67.5668	0
67.5668	0.0136054
67.6448	0.0136054
67.6448	0
67.7228	0
67.7228	0.0136054
67.8007	0.0136054
67.8007	0
67.8787	0
67.8787	0.0136054
67.9567	0.0136054
67.9567	0
68.0347	0
68.0347	0.0136054
68.1126	0.0136054
68.1126	0
68.1906	0
68.1906	0.0136054
68.2686	0.0136054
68.2686	0
68.3465	0
68.3465	0.0136054
68.4245	0.0136054
68.4245	0
68.5025	0
68.5025	0.0136054
68.5804	0.0136054
68.5804	0
68.6584	0
68.6584	0.0136054
68.7364	0.0136054
68.7364	0
68.8144	0
68.8144	0.0136054
68.8923	0.0136054
68.8923	0
68.9703	0
68.9703	0.0136054
69.0483	0.0136054
69.0483	0
69.1262	0
69.1262	0.0136054
69.2042	0.0136054
69.2042	0
69.2822	0
69.2822	0.0136054
69.3601	0.0136054
69.3601	0
69.4381	0
69.4381	0.0136054
69.5161	0.0136054
69.5161	0
69.5941	0
69.5941	0.0136054
69.672	0.0136054
69.672	0
69.75	0
69.75	0.00435374
69.828	0.00435374
69.828	0
69.9059	0
69.9059	0.00435374
69.9839	0.00435374
69.9839	0
70.0619	0
70.0619	0.00435374
70.1399	0.00435374
70.1399	0
70.2178	0
70.2178	0.00435374
70.2958	0.00435374
70.2958	0
70.3738	0
70.3738	0.00435374
70.4517	0.00435374
70.4517	0
70.5297	0
70.5297	0.00435374
70.6077	0.00435374
70.6077	0
70.6856	0
70.6856	0.00435374
70.7636	0.00435374
70.7636	0
70.8416	0
70.8416	0.00435374
70.9196	0.00435374
70.9196	0
70.9975	0
70.9975	0.00435374
71.0755	0.00435374
71.0755	0
71.1535	0
71.1535	0.00435374
71.2314	0.00435374
71.2314	0
71.3094	0
71.3094	0.00435374
71.3874	0.00435374
71.3874	0
71.4653	0
71.4653	0.00435374
71.5433	0.00435374
71.5433	0
71.6213	0
71.6213	0.00435374
71.6993	0.00435374
71.6993	0
71.7772	0
71.7772	0.00435374
71.8552	0.00435374
71.8552	0
71.9332	0
71.9332	0.00435374
72.0111	0.00435374
72.0111	0
72.0891	0
72.0891	0.00435374
72.1671	0.00435374
72.1671	0
72.245	0
72.245	0.00435374
72.323	0.00435374
72.323	0
72.401	0
72.401	0.00435374
72.479	0.00435374
72.479	0
72.5569	0
72.5569	0.00435374
72.6349	0.00435374
72.6349	0
72.7129	0
72.7129	0.00435374
72.7908	0.00435374
72.7908	0
72.8688	0
72.8688	0.00435374
72.9468	0.00435374
72.9468	0
73.0248	0
73.0248	0.00435374
73.1027	0.00435374
73.1027	0
73.1807	0
73.1807	0.00435374
73.2587	0.00435374
73.2587	0
73.3366	0
73.3366	0.00435374
73.4146	0.00435374
73.4146	0
73.4926	0
73.4926	0.00435374
73.5705	0.00435374
73.5705	0
73.6485	0
73.6485	0.00435374
73.7265	0.00435374
73.7265	0
73.8045	0
73.8045	0.00435374
73.8824	0.00435374
73.8824	0
73.9604	0
73.9604	0.00435374
74.0384	0.00435374
74.0384	0
74.1163	0
74.1163	0.00435374
74.1943	0.00435374
74.1943	0
74.2723	0
74.2723	0.00435374
74.3502	0.00435374
74.3502	0
74.4282	0
74.4282	0.00435374
74.5062	0.00435374
74.5062	0
74.5842	0
74.5842	0.00435374
74.6621	0.00435374
74.6621	0
74.7401	0
74.7401	0.00435374
74.8181	0.00435374
74.8181	0
74.896	0
74.896	0.00435374
74.974	0.00435374
74.974	0
75.052	0
75.052	0.00435374
75.13	0.00435374
75.13	0
75.2079	0
75.2079	0.00435374
75.2859	0.00435374
75.2859	0
75.3639	0
75.3639	0.00435374
75.4418	0.00435374
75.4418	0
75.5198	0
75.5198	0.00435374
75.5978	0.00435374
75.5978	0
75.6757	0
75.6757	0.00435374
75.7537	0.00435374
75.7537	0
75.8317	0
75.8317	0.00435374
75.9097	0.00435374
75.9097	0
75.9876	0
75.9876	0.00435374
76.0656	0.00435374
76.0656	0
76.1436	0
76.1436	0.00435374
76.2215	0.00435374
76.2215	0
76.2995	0
76.2995	0.00435374
76.3775	0.00435374
76.3775	0
76.4554	0
76.4554	0.00435374
76.5334	0.00435374
76.5334	0
76.6114	0
76.6114	0.00435374
76.6894	0.00435374
76.6894	0
76.7673	0
76.7673	0.00435374
76.8453	0.00435374
76.8453	0
76.9233	0
76.9233	0.00435374
77.0012	0.00435374
77.0012	0
77.0792	0
77.0792	0.00435374
77.1572	0.00435374
77.1572	0
77.2351	0
77.2351	0.00435374
77.3131	0.00435374
77.3131	0
77.3911	0
77.3911	0.00435374
77.4691	0.00435374
77.4691	0
77.547	0
77.547	0.00435374
77.625	0.00435374
77.625	0
77.703	0
77.703	0.00435374
77.7809	0.00435374
77.7809	0
77.8589	0
77.8589	0.00435374
77.9369	0.00435374
77.9369	0
78.0149	0
78.0149	0.00435374
78.0928	0.00435374
78.0928	0
78.1708	0
78.1708	0.00435374
78.2488	0.00435374
78.2488	0
78.3267	0
78.3267	0.00435374
78.4047	0.00435374
78.4047	0
78.4827	0
78.4827	0.00435374
78.5606	0.00435374
78.5606	0
78.6386	0
78.6386	0.00435374
78.7166	0.00435374
78.7166	0
78.7946	0
78.7946	0.00435374
78.8725	0.00435374
78.8725	0
78.9505	0
78.9505	0.00435374
79.0285	0.00435374
79.0285	0
79.1064	0
79.1064	0.00435374
79.1844	0.00435374
79.1844	0
79.2624	0
79.2624	0.00435374
79.3403	0.00435374
79.3403	0
79.4183	0
79.4183	0.00435374
79.4963	0.00435374
79.4963	0
79.5743	0
79.5743	0.00435374
79.6522	0.00435374
79.6522	0
79.7302	0
79.7302	0.00435374
79.8082	0.00435374
79.8082	0
79.8861	0
79.8861	0.00435374
79.9641	0.00435374
79.9641	0
80.0421	0
80.0421	0.00435374
80.12	0.00435374
80.12	0
80.198	0
80.198	0.00435374
80.276	0.00435374
80.276	0
80.354	0
80.354	0.00435374
80.4319	0.00435374
80.4319	0
80.5099	0
80.5099	0.00435374
80.5879	0.00435374
80.5879	0
80.6658	0
80.6658	0.00435374
80.7438	0.00435374
80.7438	0
80.8218	0
80.8218	0.00435374
80.8998	0.00435374
80.8998	0
80.9777	0
80.9777	0.00435374
81.0557	0.00435374
81.0557	0
81.1337	0
81.1337	0.00435374
81.2116	0.00435374
81.2116	0
81.2896	0
81.2896	0.00435374
81.3676	0.00435374
81.3676	0
81.4455	0
81.4455	0.00435374
81.5235	0.00435374
81.5235	0
81.6015	0
81.6015	0.00435374
81.6795	0.00435374
81.6795	0
81.7574	0
81.7574	0.00435374
81.8354	0.00435374
81.8354	0
81.9134	0
81.9134	0.00435374
81.9913	0.00435374
81.9913	0
82.0693	0
82.0693	0.00435374
82.1473	0.00435374
82.1473	0
82.2252	0
82.2252	0.00435374
82.3032	0.00435374
82.3032	0
82.3812	0
82.3812	0.00435374
82.4592	0.00435374
82.4592	0
82.5371	0
82.5371	0.00435374
82.6151	0.00435374
82.6151	0
82.6931	0
82.6931	0.00435374
82.771	0.00435374
82.771	0
82.849	0
82.849	0.00435374
82.927	0.00435374
82.927	0
83.005	0
83.005	0.00435374
83.0829	0.00435374
83.0829	0
83.1609	0
83.1609	0.00435374
83.2389	0.00435374
83.2389	0
83.3168	0
83.3168	0.00435374
83.3948	0.00435374
83.3948	0
83.4728	0
83.4728	0.00435374
83.5507	0.00435374
83.5507	0
83.6287	0
83.6287	0.00435374
83.7067	0.00435374
83.7067	0
83.7847	0
83.7847	0.00435374
83.8626	0.00435374
83.8626	0
83.9406	0
83.9406	0.00435374
84.0186	0.00435374
84.0186	0
84.0965	0
84.0965	0.00435374
84.1745	0.00435374
84.1745	0
84.2525	0
84.2525	0.00435374
84.3304	0.00435374
84.3304	0
84.4084	0
84.4084	0.00435374
84.4864	0.00435374
84.4864	0
84.5644	0
84.5644	0.00435374
84.6423	0.00435374
84.6423	0
84.7203	0
84.7203	0.00435374
84.7983	0.00435374
84.7983	0
84.8762	0
84.8762	0.00435374
84.9542	0.00435374
84.9542	0
85.0322	0
85.0322	0.00435374
85.1101	0.00435374
85.1101	0
85.1881	0
85.1881	0.00435374
85.2661	0.00435374
85.2661	0
85.3441	0
85.3441	0.00435374
85.422	0.00435374
85.422	0
85.5	0
85.5	0.00181406
85.578	0.00181406
85.578	0
85.6559	0
85.6559	0.00181406
85.7339	0.00181406
85.7339	0
85.8119	0
85.8119	0.00181406
85.8899	0.00181406
85.8899	0
85.9678	0
85.9678	0.00181406
86.0458	0.00181406
86.0458	0
86.1238	0
86.1238	0.00181406
86.2017	0.00181406
86.2017	0
86.2797	0
86.2797	0.00181406
86.3577	0.00181406
86.3577	0
86.4356	0
86.4356	0.00181406
86.5136	0.00181406
86.5136	0
86.5916	0
86.5916	0.00181406
86.6696	0.00181406
86.6696	0
86.7475	0
86.7475	0.00181406
86.8255	0.00181406
86.8255	0
86.9035	0
86.9035	0.00181406
86.9814	0.00181406
86.9814	0
87.0594	0
87.0594	0.00181406
87.1374	0.00181406
87.1374	0
87.2153	0
87.2153	0.00181406
87.2933	0.00181406
87.2933	0
87.3713	0
87.3713	0.00181406
87.4493	0.00181406
87.4493	0
87.5272	0
87.5272	0.00181406
87.6052	0.00181406
87.6052	0
87.6832	0
87.6832	0.00181406
87.7611	0.00181406
87.7611	0
87.8391	0
87.8391	0.00181406
87.9171	0.00181406
87.9171	0
87.995	0
87.995	0.00181406
88.073	0.00181406
88.073	0
88.151	0
88.151	0.00181406
88.229	0.00181406
88.229	0
88.3069	0
88.3069	0.00181406
88.3849	0.00181406
88.3849	0
88.4629	0
88.4629	0.00181406
88.5408	0.00181406
88.5408	0
88.6188	0
88.6188	0.00181406
88.6968	0.00181406
88.6968	0
88.7748	0
88.7748	0.00181406
88.8527	0.00181406
88.8527	0
88.9307	0
88.9307	0.00181406
89.0087	0.00181406
89.0087	0
89.0866	0
89.0866	0.00181406
89.1646	0.00181406
89.1646	0
89.2426	0
89.2426	0.00181406
89.3205	0.00181406
89.3205	0
89.3985	0
89.3985	0.00181406
89.4765	0.00181406
89.4765	0
89.5545	0
89.5545	0.00181406
89.6324	0.00181406
89.6324	0
89.7104	0
89.7104	0.00181406
89.7884	0.00181406
89.7884	0
89.8663	0
89.8663	0.00181406
89.9443	0.00181406
89.9443	0
90.0223	0
90.0223	0.00181406
90.1002	0.00181406
90.1002	0
90.1782	0
90.1782	0.00181406
90.2562	0.00181406
90.2562	0
90.3342	0
90.3342	0.00181406
90.4121	0.00181406
90.4121	0
90.4901	0
90.4901	0.00181406
90.5681	0.00181406
90.5681	0
90.646	0
90.646	0.00181406
90.724	0.00181406
90.724	0
90.802	0
90.802	0.00181406
90.88	0.00181406
90.88	0
90.9579	0
90.9579	0.00181406
91.0359	0.00181406
91.0359	0
91.1139	0
91.1139	0.00181406
91.1918	0.00181406
91.1918	0
91.2698	0
91.2698	0.00181406
91.3478	0.00181406
91.3478	0
91.4257	0
91.4257	0.00181406
91.5037	0.00181406
91.5037	0
91.5817	0
91.5817	0.00181406
91.6597	0.00181406
91.6597	0
91.7376	0
91.7376	0.00181406
91.8156	0.00181406
91.8156	0
91.8936	0
91.8936	0.00181406
91.9715	0.00181406
91.9715	0
92.0495	0
92.0495	0.00181406
92.1275	0.00181406
92.1275	0
92.2054	0
92.2054	0.00181406
92.2834	0.00181406
92.2834	0
92.3614	0
92.3614	0.00181406
92.4394	0.00181406
92.4394	0
92.5173	0
92.5173	0.00181406
92.5953	0.00181406
92.5953	0
92.6733	0
92.6733	0.00181406
92.7512	0.00181406
92.7512	0
92.8292	0
92.8292	0.00181406
92.9072	0.00181406
92.9072	0
92.9851	0
92.9851	0.00181406
93.0631	0.00181406
93.0631	0
93.1411	0
93.1411	0.00181406
93.2191	0.00181406
93.2191	0
93.297	0
93.297	0.00181406
93.375	0.00181406
93.375	0
93.453	0
93.453	0.00181406
93.5309	0.00181406
93.5309	0
93.6089	0
93.6089	0.00181406
93.6869	0.00181406
93.6869	0
93.7649	0
93.7649	0.00181406
93.8428	0.00181406
93.8428	0
93.9208	0
93.9208	0.00181406
93.9988	0.00181406
93.9988	0
94.0767	0
94.0767	0.00181406
94.1547	0.00181406
94.1547	0
94.2327	0
94.2327	0.00181406
94.3106	0.00181406
94.3106	0
94.3886	0
94.3886	0.00181406
94.4666	0.00181406
94.4666	0
94.5446	0
94.5446	0.00181406
94.6225	0.00181406
94.6225	0
94.7005	0
94.7005	0.00181406
94.7785	0.00181406
94.7785	0
94.8564	0
94.8564	0.00181406
94.9344	0.00181406
94.9344	0
95.0124	0
95.0124	0.00181406
95.0903	0.00181406
95.0903	0
95.1683	0
95.1683	0.00181406
95.2463	0.00181406
95.2463	0
95.3243	0
95.3243	0.00181406
95.4022	0.00181406
95.4022	0
95.4802	0
95.4802	0.00181406
95.5582	0.00181406
95.5582	0
95.6361	0
95.6361	0.00181406
95.7141	0.00181406
95.7141	0
95.7921	0
95.7921	0.00181406
95.87	0.00181406
95.87	0
95.948	0
95.948	0.00181406
96.026	0.00181406
96.026	0
96.104	0
96.104	0.00181406
96.1819	0.00181406
96.1819	0
96.2599	0
96.2599	0.00181406
96.3379	0.00181406
96.3379	0
96.4158	0
96.4158	0.00181406
96.4938	0.00181406
96.4938	0
96.5718	0
96.5718	0.00181406
96.6498	0.00181406
96.6498	0
96.7277	0
96.7277	0.00181406
96.8057	0.00181406
96.8057	0
96.8837	0
96.8837	0.00181406
96.9616	0.00181406
96.9616	0
97.0396	0
97.0396	0.00181406
97.1176	0.00181406
97.1176	0
97.1955	0
97.1955	0.00181406
97.2735	0.00181406
97.2735	0
97.3515	0
97.3515	0.00181406
97.4295	0.00181406
97.4295	0
97.5074	0
97.5074	0.00181406
97.5854	0.00181406
97.5854	0
97.6634	0
97.6634	0.00181406
97.7413	0.00181406
97.7413	0
97.8193	0
97.8193	0.00181406
97.8973	0.00181406
97.8973	0
97.9752	0
97.9752	0.00181406
98.0532	0.00181406
98.0532	0
98.1312	0
98.1312	0.00181406
98.2092	0.00181406
98.2092	0
98.2871	0
98.2871	0.00181406
98.3651	0.00181406
98.3651	0
98.4431	0
98.4431	0.00181406
98.521	0.00181406
98.521	0
98.599	0
98.599	0.00181406
98.677	0.00181406
98.677	0
98.755	0
98.755	0.00181406
98.8329	0.00181406
98.8329	0
98.9109	0
98.9109	0.00181406
98.9889	0.00181406
98.9889	0
99.0668	0
99.0668	0.00181406
99.1448	0.00181406
99.1448	0
99.2228	0
99.2228	0.00181406
99.3007	0.00181406
99.3007	0
99.3787	0
99.3787	0.00181406
99.4567	0.00181406
99.4567	0
99.5347	0
99.5347	0.00181406
99.6126	0.00181406
99.6126	0
99.6906	0
99.6906	0.00181406
99.7686	0.00181406
99.7686	0
99.8465	0
99.8465	0.00181406
99.9245	0.00181406
99.9245	0
100.002	0
100.002	0.00181406
100.08	0.00181406
100.08	0
100.158	0
100.158	0.00181406
100.236	0.00181406
100.236	0
100.314	0
100.314	0.00181406
100.392	0.00181406
100.392	0
[truncated: 1,232 more rows]

## Sheet: Distribution fitting1_HID
3.4	0	3.4	0	3.4	0
3.4	0.140952	3.4	0.140952	3.4	0.00285714
3.41856	0.140952	7.15	0.140952	3.5	0.00285714
3.41856	0	7.15	0	3.5	0.00571429
3.43713	0	7.15	0.0975238	3.6	0.00571429
3.43713	0.140952	10.9	0.0975238	3.6	0.00857143
3.45569	0.140952	10.9	0	4	0.00857143
3.45569	0	10.9	0.0190476	4	0.0114286
3.47426	0	14.65	0.0190476	4.1	0.0114286
3.47426	0.140952	14.65	0	4.1	0.0142857
3.49282	0.140952	14.65	0.00457143	4.3	0.0142857
3.49282	0	18.4	0.00457143	4.3	0.0171429
3.51139	0	18.4	0	4.4	0.0171429
3.51139	0.140952	18.4	0.00228571	4.4	0.02
3.52995	0.140952	22.15	0.00228571	4.4	0.02
3.52995	0	22.15	0	4.4	0.0228571
3.54851	0	22.15	0	4.4	0.0228571
3.54851	0.140952	25.9	0	4.4	0.0257143
3.56708	0.140952	25.9	0	4.4	0.0257143
3.56708	0	25.9	0	4.4	0.0285714
3.58564	0	29.65	0	4.4	0.0285714
3.58564	0.140952	29.65	0	4.4	0.0314286
3.60421	0.140952	29.65	0.000761905	4.4	0.0314286
3.60421	0	33.4	0.000761905	4.4	0.0342857
3.62277	0	33.4	0	4.4	0.0342857
3.62277	0.140952	33.4	0	4.4	0.0371429
3.64134	0.140952	37.15	0	4.4	0.0371429
3.64134	0	37.15	0	4.4	0.04
3.6599	0	37.15	0.00152381	4.4	0.04
3.6599	0.140952	40.9	0.00152381	4.4	0.0428571
3.67847	0.140952	40.9	0	4.5	0.0428571
3.67847	0			4.5	0.0457143
3.69703	0			4.5	0.0457143
3.69703	0.140952			4.5	0.0485714
3.71559	0.140952			4.6	0.0485714
3.71559	0			4.6	0.0514286
3.73416	0			4.6	0.0514286
3.73416	0.140952			4.6	0.0542857
3.75272	0.140952			4.7	0.0542857
3.75272	0			4.7	0.0571429
3.77129	0			4.7	0.0571429
3.77129	0.140952			4.7	0.06
3.78985	0.140952			4.7	0.06
3.78985	0			4.7	0.0628571
3.80842	0			4.7	0.0628571
3.80842	0.140952			4.7	0.0657143
3.82698	0.140952			4.7	0.0657143
3.82698	0			4.7	0.0685714
3.84554	0			4.7	0.0685714
3.84554	0.140952			4.7	0.0714286
3.86411	0.140952			4.7	0.0714286
3.86411	0			4.7	0.0742857
3.88267	0			4.7	0.0742857
3.88267	0.140952			4.7	0.0771429
3.90124	0.140952			4.8	0.0771429
3.90124	0			4.8	0.08
3.9198	0			4.8	0.08
3.9198	0.140952			4.8	0.0828571
3.93837	0.140952			4.8	0.0828571
3.93837	0			4.8	0.0857143
3.95693	0			4.8	0.0857143
3.95693	0.140952			4.8	0.0885714
3.9755	0.140952			4.8	0.0885714
3.9755	0			4.8	0.0914286
3.99406	0			4.9	0.0914286
3.99406	0.140952			4.9	0.0942857
4.01262	0.140952			4.9	0.0942857
4.01262	0			4.9	0.0971429
4.03119	0			4.9	0.0971429
4.03119	0.140952			4.9	0.1
4.04975	0.140952			4.9	0.1
4.04975	0			4.9	0.102857
4.06832	0			5	0.102857
4.06832	0.140952			5	0.105714
4.08688	0.140952			5	0.105714
4.08688	0			5	0.108571
4.10545	0			5	0.108571
4.10545	0.140952			5	0.111429
4.12401	0.140952			5	0.111429
4.12401	0			5	0.114286
4.14257	0			5	0.114286
4.14257	0.140952			5	0.117143
4.16114	0.140952			5	0.117143
4.16114	0			5	0.12
4.1797	0			5	0.12
4.1797	0.140952			5	0.122857
4.19827	0.140952			5	0.122857
4.19827	0			5	0.125714
4.21683	0			5.1	0.125714
4.21683	0.140952			5.1	0.128571
4.2354	0.140952			5.1	0.128571
4.2354	0			5.1	0.131429
4.25396	0			5.1	0.131429
4.25396	0.140952			5.1	0.134286
4.27252	0.140952			5.2	0.134286
4.27252	0			5.2	0.137143
4.29109	0			5.2	0.137143
4.29109	0.140952			5.2	0.14
4.30965	0.140952			5.2	0.14
4.30965	0			5.2	0.142857
4.32822	0			5.2	0.142857
4.32822	0.140952			5.2	0.145714
4.34678	0.140952			5.2	0.145714
4.34678	0			5.2	0.148571
4.36535	0			5.2	0.148571
4.36535	0.140952			5.2	0.151429
4.38391	0.140952			5.3	0.151429
4.38391	0			5.3	0.154286
4.40248	0			5.3	0.154286
4.40248	0.140952			5.3	0.157143
4.42104	0.140952			5.3	0.157143
4.42104	0			5.3	0.16
4.4396	0			5.3	0.16
4.4396	0.140952			5.3	0.162857
4.45817	0.140952			5.3	0.162857
4.45817	0			5.3	0.165714
4.47673	0			5.3	0.165714
4.47673	0.140952			5.3	0.168571
4.4953	0.140952			5.3	0.168571
4.4953	0			5.3	0.171429
4.51386	0			5.3	0.171429
4.51386	0.140952			5.3	0.174286
4.53243	0.140952			5.4	0.174286
4.53243	0			5.4	0.177143
4.55099	0			5.4	0.177143
4.55099	0.140952			5.4	0.18
4.56955	0.140952			5.4	0.18
4.56955	0			5.4	0.182857
4.58812	0			5.4	0.182857
4.58812	0.140952			5.4	0.185714
4.60668	0.140952			5.4	0.185714
4.60668	0			5.4	0.188571
4.62525	0			5.4	0.188571
4.62525	0.140952			5.4	0.191429
4.64381	0.140952			5.4	0.191429
4.64381	0			5.4	0.194286
4.66238	0			5.48	0.194286
4.66238	0.140952			5.48	0.197143
4.68094	0.140952			5.5	0.197143
4.68094	0			5.5	0.2
4.6995	0			5.5	0.2
4.6995	0.140952			5.5	0.202857
4.71807	0.140952			5.5	0.202857
4.71807	0			5.5	0.205714
4.73663	0			5.5	0.205714
4.73663	0.140952			5.5	0.208571
4.7552	0.140952			5.5	0.208571
4.7552	0			5.5	0.211429
4.77376	0			5.6	0.211429
4.77376	0.140952			5.6	0.214286
4.79233	0.140952			5.6	0.214286
4.79233	0			5.6	0.217143
4.81089	0			5.6	0.217143
4.81089	0.140952			5.6	0.22
4.82946	0.140952			5.6	0.22
4.82946	0			5.6	0.222857
4.84802	0			5.6	0.222857
4.84802	0.140952			5.6	0.225714
4.86658	0.140952			5.7	0.225714
4.86658	0			5.7	0.228571
4.88515	0			5.7	0.228571
4.88515	0.140952			5.7	0.231429
4.90371	0.140952			5.7	0.231429
4.90371	0			5.7	0.234286
4.92228	0			5.7	0.234286
4.92228	0.140952			5.7	0.237143
4.94084	0.140952			5.7	0.237143
4.94084	0			5.7	0.24
4.95941	0			5.8	0.24
4.95941	0.140952			5.8	0.242857
4.97797	0.140952			5.8	0.242857
4.97797	0			5.8	0.245714
4.99653	0			5.8	0.245714
4.99653	0.140952			5.8	0.248571
5.0151	0.140952			5.8	0.248571
5.0151	0			5.8	0.251429
5.03366	0			5.8	0.251429
5.03366	0.140952			5.8	0.254286
5.05223	0.140952			5.8	0.254286
5.05223	0			5.8	0.257143
5.07079	0			5.8	0.257143
5.07079	0.140952			5.8	0.26
5.08936	0.140952			5.9	0.26
5.08936	0			5.9	0.262857
5.10792	0			5.9	0.262857
5.10792	0.140952			5.9	0.265714
5.12649	0.140952			5.9	0.265714
5.12649	0			5.9	0.268571
5.14505	0			5.9	0.268571
5.14505	0.140952			5.9	0.271429
5.16361	0.140952			5.9	0.271429
5.16361	0			5.9	0.274286
5.18218	0			5.9	0.274286
5.18218	0.140952			5.9	0.277143
5.20074	0.140952			5.9	0.277143
5.20074	0			5.9	0.28
5.21931	0			5.9	0.28
5.21931	0.140952			5.9	0.282857
5.23787	0.140952			5.9	0.282857
5.23787	0			5.9	0.285714
5.25644	0			5.9	0.285714
5.25644	0.140952			5.9	0.288571
5.275	0.140952			6	0.288571
5.275	0			6	0.291429
5.29356	0			6	0.291429
5.29356	0.140952			6	0.294286
5.31213	0.140952			6	0.294286
5.31213	0			6	0.297143
5.33069	0			6	0.297143
5.33069	0.140952			6	0.3
5.34926	0.140952			6	0.3
5.34926	0			6	0.302857
5.36782	0			6	0.302857
5.36782	0.140952			6	0.305714
5.38639	0.140952			6	0.305714
5.38639	0			6	0.308571
5.40495	0			6	0.308571
5.40495	0.140952			6	0.311429
5.42351	0.140952			6	0.311429
5.42351	0			6	0.314286
5.44208	0			6	0.314286
5.44208	0.140952			6	0.317143
5.46064	0.140952			6.1	0.317143
5.46064	0			6.1	0.32
5.47921	0			6.1	0.32
5.47921	0.140952			6.1	0.322857
5.49777	0.140952			6.1	0.322857
5.49777	0			6.1	0.325714
5.51634	0			6.1	0.325714
5.51634	0.140952			6.1	0.328571
5.5349	0.140952			6.1	0.328571
5.5349	0			6.1	0.331429
5.55347	0			6.1	0.331429
5.55347	0.140952			6.1	0.334286
5.57203	0.140952			6.2	0.334286
5.57203	0			6.2	0.337143
5.59059	0			6.2	0.337143
5.59059	0.140952			6.2	0.34
5.60916	0.140952			6.2	0.34
5.60916	0			6.2	0.342857
5.62772	0			6.2	0.342857
5.62772	0.140952			6.2	0.345714
5.64629	0.140952			6.2	0.345714
5.64629	0			6.2	0.348571
5.66485	0			6.3	0.348571
5.66485	0.140952			6.3	0.351429
5.68342	0.140952			6.3	0.351429
5.68342	0			6.3	0.354286
5.70198	0			6.3	0.354286
5.70198	0.140952			6.3	0.357143
5.72054	0.140952			6.3	0.357143
5.72054	0			6.3	0.36
5.73911	0			6.3	0.36
5.73911	0.140952			6.3	0.362857
5.75767	0.140952			6.3	0.362857
5.75767	0			6.3	0.365714
5.77624	0			6.3	0.365714
5.77624	0.140952			6.3	0.368571
5.7948	0.140952			6.3	0.368571
5.7948	0			6.3	0.371429
5.81337	0			6.3	0.371429
5.81337	0.140952			6.3	0.374286
5.83193	0.140952			6.3	0.374286
5.83193	0			6.3	0.377143
5.8505	0			6.4	0.377143
5.8505	0.140952			6.4	0.38
5.86906	0.140952			6.4	0.38
5.86906	0			6.4	0.382857
5.88762	0			6.4	0.382857
5.88762	0.140952			6.4	0.385714
5.90619	0.140952			6.4	0.385714
5.90619	0			6.4	0.388571
5.92475	0			6.4	0.388571
5.92475	0.140952			6.4	0.391429
5.94332	0.140952			6.4	0.391429
5.94332	0			6.4	0.394286
5.96188	0			6.5	0.394286
5.96188	0.140952			6.5	0.397143
5.98045	0.140952			6.6	0.397143
5.98045	0			6.6	0.4
5.99901	0			6.6	0.4
5.99901	0.140952			6.6	0.402857
6.01757	0.140952			6.6	0.402857
6.01757	0			6.6	0.405714
6.03614	0			6.6	0.405714
6.03614	0.140952			6.6	0.408571
6.0547	0.140952			6.6	0.408571
6.0547	0			6.6	0.411429
6.07327	0			6.6	0.411429
6.07327	0.140952			6.6	0.414286
6.09183	0.140952			6.6	0.414286
6.09183	0			6.6	0.417143
6.1104	0			6.6	0.417143
6.1104	0.140952			6.6	0.42
6.12896	0.140952			6.6	0.42
6.12896	0			6.6	0.422857
6.14752	0			6.6	0.422857
6.14752	0.140952			6.6	0.425714
6.16609	0.140952			6.6	0.425714
6.16609	0			6.6	0.428571
6.18465	0			6.7	0.428571
6.18465	0.140952			6.7	0.431429
6.20322	0.140952			6.7	0.431429
6.20322	0			6.7	0.434286
6.22178	0			6.7	0.434286
6.22178	0.140952			6.7	0.437143
6.24035	0.140952			6.7	0.437143
6.24035	0			6.7	0.44
6.25891	0			6.7	0.44
6.25891	0.140952			6.7	0.442857
6.27748	0.140952			6.7	0.442857
6.27748	0			6.7	0.445714
6.29604	0			6.7	0.445714
6.29604	0.140952			6.7	0.448571
6.3146	0.140952			6.7	0.448571
6.3146	0			6.7	0.451429
6.33317	0			6.7	0.451429
6.33317	0.140952			6.7	0.454286
6.35173	0.140952			6.7	0.454286
6.35173	0			6.7	0.457143
6.3703	0			6.8	0.457143
6.3703	0.140952			6.8	0.46
6.38886	0.140952			6.8	0.46
6.38886	0			6.8	0.462857
6.40743	0			6.8	0.462857
6.40743	0.140952			6.8	0.465714
6.42599	0.140952			6.8	0.465714
6.42599	0			6.8	0.468571
6.44455	0			6.8	0.468571
6.44455	0.140952			6.8	0.471429
6.46312	0.140952			6.8	0.471429
6.46312	0			6.8	0.474286
6.48168	0			6.8	0.474286
6.48168	0.140952			6.8	0.477143
6.50025	0.140952			6.9	0.477143
6.50025	0			6.9	0.48
6.51881	0			6.9	0.48
6.51881	0.140952			6.9	0.482857
6.53738	0.140952			6.9	0.482857
6.53738	0			6.9	0.485714
6.55594	0			6.96	0.485714
6.55594	0.140952			6.96	0.488571
6.5745	0.140952			7	0.488571
6.5745	0			7	0.491429
6.59307	0			7	0.491429
6.59307	0.140952			7	0.494286
6.61163	0.140952			7	0.494286
6.61163	0			7	0.497143
6.6302	0			7	0.497143
6.6302	0.140952			7	0.5
6.64876	0.140952			7	0.5
6.64876	0			7	0.502857
6.66733	0			7	0.502857
6.66733	0.140952			7	0.505714
6.68589	0.140952			7	0.505714
6.68589	0			7	0.508571
6.70446	0			7.04	0.508571
6.70446	0.140952			7.04	0.511429
6.72302	0.140952			7.1	0.511429
6.72302	0			7.1	0.514286
6.74158	0			7.1	0.514286
6.74158	0.140952			7.1	0.517143
6.76015	0.140952			7.1	0.517143
6.76015	0			7.1	0.52
6.77871	0			7.1	0.52
6.77871	0.140952			7.1	0.522857
6.79728	0.140952			7.1	0.522857
6.79728	0			7.1	0.525714
6.81584	0			7.1	0.525714
6.81584	0.140952			7.1	0.528571
6.83441	0.140952			7.2	0.528571
6.83441	0			7.2	0.531429
6.85297	0			7.2	0.531429
6.85297	0.140952			7.2	0.534286
6.87153	0.140952			7.2	0.534286
6.87153	0			7.2	0.537143
6.8901	0			7.2	0.537143
6.8901	0.140952			7.2	0.54
6.90866	0.140952			7.2	0.54
6.90866	0			7.2	0.542857
6.92723	0			7.2	0.542857
6.92723	0.140952			7.2	0.545714
6.94579	0.140952			7.2	0.545714
6.94579	0			7.2	0.548571
6.96436	0			7.2	0.548571
6.96436	0.140952			7.2	0.551429
6.98292	0.140952			7.3	0.551429
6.98292	0			7.3	0.554286
7.00149	0			7.3	0.554286
7.00149	0.140952			7.3	0.557143
7.02005	0.140952			7.3	0.557143
7.02005	0			7.3	0.56
7.03861	0			7.3	0.56
7.03861	0.140952			7.3	0.562857
7.05718	0.140952			7.3	0.562857
7.05718	0			7.3	0.565714
7.07574	0			7.3	0.565714
7.07574	0.140952			7.3	0.568571
7.09431	0.140952			7.3	0.568571
7.09431	0			7.3	0.571429
7.11287	0			7.3	0.571429
7.11287	0.140952			7.3	0.574286
7.13144	0.140952			7.3	0.574286
7.13144	0			7.3	0.577143
7.15	0			7.4	0.577143
7.15	0.0975238			7.4	0.58
7.16856	0.0975238			7.4	0.58
7.16856	0			7.4	0.582857
7.18713	0			7.4	0.582857
7.18713	0.0975238			7.4	0.585714
7.20569	0.0975238			7.4	0.585714
7.20569	0			7.4	0.588571
7.22426	0			7.4	0.588571
7.22426	0.0975238			7.4	0.591429
7.24282	0.0975238			7.4	0.591429
7.24282	0			7.4	0.594286
7.26139	0			7.5	0.594286
7.26139	0.0975238			7.5	0.597143
7.27995	0.0975238			7.6	0.597143
7.27995	0			7.6	0.6
7.29851	0			7.6	0.6
7.29851	0.0975238			7.6	0.602857
7.31708	0.0975238			7.6	0.602857
7.31708	0			7.6	0.605714
7.33564	0			7.6	0.605714
7.33564	0.0975238			7.6	0.608571
7.35421	0.0975238			7.6	0.608571
7.35421	0			7.6	0.611429
7.37277	0			7.6	0.611429
7.37277	0.0975238			7.6	0.614286
7.39134	0.0975238			7.6	0.614286
7.39134	0			7.6	0.617143
7.4099	0			7.6	0.617143
7.4099	0.0975238			7.6	0.62
7.42847	0.0975238			7.6	0.62
7.42847	0			7.6	0.622857
7.44703	0			7.6	0.622857
7.44703	0.0975238			7.6	0.625714
7.46559	0.0975238			7.7	0.625714
7.46559	0			7.7	0.628571
7.48416	0			7.7	0.628571
7.48416	0.0975238			7.7	0.631429
7.50272	0.0975238			7.7	0.631429
7.50272	0			7.7	0.634286
7.52129	0			7.7	0.634286
7.52129	0.0975238			7.7	0.637143
7.53985	0.0975238			7.8	0.637143
7.53985	0			7.8	0.64
7.55842	0			7.8	0.64
7.55842	0.0975238			7.8	0.642857
7.57698	0.0975238			7.8	0.642857
7.57698	0			7.8	0.645714
7.59554	0			7.9	0.645714
7.59554	0.0975238			7.9	0.648571
7.61411	0.0975238			7.9	0.648571
7.61411	0			7.9	0.651429
7.63267	0			7.9	0.651429
7.63267	0.0975238			7.9	0.654286
7.65124	0.0975238			7.9	0.654286
7.65124	0			7.9	0.657143
7.6698	0			7.9	0.657143
7.6698	0.0975238			7.9	0.66
7.68837	0.0975238			7.9	0.66
7.68837	0			7.9	0.662857
7.70693	0			7.9	0.662857
7.70693	0.0975238			7.9	0.665714
7.7255	0.0975238			8	0.665714
7.7255	0			8	0.668571
7.74406	0			8	0.668571
7.74406	0.0975238			8	0.671429
7.76262	0.0975238			8	0.671429
7.76262	0			8	0.674286
7.78119	0			8	0.674286
7.78119	0.0975238			8	0.677143
7.79975	0.0975238			8	0.677143
7.79975	0			8	0.68
7.81832	0			8	0.68
7.81832	0.0975238			8	0.682857
7.83688	0.0975238			8.1	0.682857
7.83688	0			8.1	0.685714
7.85545	0			8.1	0.685714
7.85545	0.0975238			8.1	0.688571
7.87401	0.0975238			8.1	0.688571
7.87401	0			8.1	0.691429
7.89257	0			8.1	0.691429
7.89257	0.0975238			8.1	0.694286
7.91114	0.0975238			8.1	0.694286
7.91114	0			8.1	0.697143
7.9297	0			8.1	0.697143
7.9297	0.0975238			8.1	0.7
7.94827	0.0975238			8.1	0.7
7.94827	0			8.1	0.702857
7.96683	0			8.1	0.702857
7.96683	0.0975238			8.1	0.705714
7.9854	0.0975238			8.1	0.705714
7.9854	0			8.1	0.708571
8.00396	0			8.2	0.708571
8.00396	0.0975238			8.2	0.711429
8.02252	0.0975238			8.2	0.711429
8.02252	0			8.2	0.714286
8.04109	0			8.2	0.714286
8.04109	0.0975238			8.2	0.717143
8.05965	0.0975238			8.3	0.717143
8.05965	0			8.3	0.72
8.07822	0			8.3	0.72
8.07822	0.0975238			8.3	0.722857
8.09678	0.0975238			8.3	0.722857
8.09678	0			8.3	0.725714
8.11535	0			8.3	0.725714
8.11535	0.0975238			8.3	0.728571
8.13391	0.0975238			8.3	0.728571
8.13391	0			8.3	0.731429
8.15248	0			8.4	0.731429
8.15248	0.0975238			8.4	0.734286
8.17104	0.0975238			8.4	0.734286
8.17104	0			8.4	0.737143
8.1896	0			8.4	0.737143
8.1896	0.0975238			8.4	0.74
8.20817	0.0975238			8.5	0.74
8.20817	0			8.5	0.742857
8.22673	0			8.5	0.742857
8.22673	0.0975238			8.5	0.745714
8.2453	0.0975238			8.6	0.745714
8.2453	0			8.6	0.748571
8.26386	0			8.7	0.748571
8.26386	0.0975238			8.7	0.751429
8.28243	0.0975238			8.7	0.751429
8.28243	0			8.7	0.754286
8.30099	0			8.7	0.754286
8.30099	0.0975238			8.7	0.757143
8.31955	0.0975238			8.7	0.757143
8.31955	0			8.7	0.76
8.33812	0			8.8	0.76
8.33812	0.0975238			8.8	0.762857
8.35668	0.0975238			8.8	0.762857
8.35668	0			8.8	0.765714
8.37525	0			8.9	0.765714
8.37525	0.0975238			8.9	0.768571
8.39381	0.0975238			8.9	0.768571
8.39381	0			8.9	0.771429
8.41238	0			8.9	0.771429
8.41238	0.0975238			8.9	0.774286
8.43094	0.0975238			8.9	0.774286
8.43094	0			8.9	0.777143
8.4495	0			9	0.777143
8.4495	0.0975238			9	0.78
8.46807	0.0975238			9	0.78
8.46807	0			9	0.782857
8.48663	0			9	0.782857
8.48663	0.0975238			9	0.785714
8.5052	0.0975238			9.1	0.785714
8.5052	0			9.1	0.788571
8.52376	0			9.1	0.788571
8.52376	0.0975238			9.1	0.791429
8.54233	0.0975238			9.1	0.791429
8.54233	0			9.1	0.794286
8.56089	0			9.1	0.794286
8.56089	0.0975238			9.1	0.797143
8.57946	0.0975238			9.1	0.797143
8.57946	0			9.1	0.8
8.59802	0			9.1	0.8
8.59802	0.0975238			9.1	0.802857
8.61658	0.0975238			9.3	0.802857
8.61658	0			9.3	0.805714
8.63515	0			9.3	0.805714
8.63515	0.0975238			9.3	0.808571
8.65371	0.0975238			9.3	0.808571
8.65371	0			9.3	0.811429
8.67228	0			9.4	0.811429
8.67228	0.0975238			9.4	0.814286
8.69084	0.0975238			9.4	0.814286
8.69084	0			9.4	0.817143
8.70941	0			9.6	0.817143
8.70941	0.0975238			9.6	0.82
8.72797	0.0975238			9.6	0.82
8.72797	0			9.6	0.822857
8.74653	0			9.6	0.822857
8.74653	0.0975238			9.6	0.825714
8.7651	0.0975238			9.7	0.825714
8.7651	0			9.7	0.828571
8.78366	0			9.7	0.828571
8.78366	0.0975238			9.7	0.831429
8.80223	0.0975238			9.7	0.831429
8.80223	0			9.7	0.834286
8.82079	0			9.8	0.834286
8.82079	0.0975238			9.8	0.837143
8.83936	0.0975238			9.8	0.837143
8.83936	0			9.8	0.84
8.85792	0			9.8	0.84
8.85792	0.0975238			9.8	0.842857
8.87649	0.0975238			9.8	0.842857
8.87649	0			9.8	0.845714
8.89505	0			9.9	0.845714
8.89505	0.0975238			9.9	0.848571
8.91361	0.0975238			10	0.848571
8.91361	0			10	0.851429
8.93218	0			10.1	0.851429
8.93218	0.0975238			10.1	0.854286
8.95074	0.0975238			10.1	0.854286
8.95074	0			10.1	0.857143
8.96931	0			10.1	0.857143
8.96931	0.0975238			10.1	0.86
8.98787	0.0975238			10.1	0.86
8.98787	0			10.1	0.862857
9.00644	0			10.1	0.862857
9.00644	0.0975238			10.1	0.865714
9.025	0.0975238			10.2	0.865714
9.025	0			10.2	0.868571
9.04356	0			10.2	0.868571
9.04356	0.0975238			10.2	0.871429
9.06213	0.0975238			10.4	0.871429
9.06213	0			10.4	0.874286
9.08069	0			10.5	0.874286
9.08069	0.0975238			10.5	0.877143
9.09926	0.0975238			10.6	0.877143
9.09926	0			10.6	0.88
9.11782	0			10.6	0.88
9.11782	0.0975238			10.6	0.882857
9.13639	0.0975238			10.6	0.882857
9.13639	0			10.6	0.885714
9.15495	0			10.6	0.885714
9.15495	0.0975238			10.6	0.888571
9.17351	0.0975238			10.6	0.888571
9.17351	0			10.6	0.891429
9.19208	0			10.7	0.891429
9.19208	0.0975238			10.7	0.894286
9.21064	0.0975238			10.9	0.894286
9.21064	0			10.9	0.897143
9.22921	0			10.9	0.897143
9.22921	0.0975238			10.9	0.9
9.24777	0.0975238			10.9	0.9
9.24777	0			10.9	0.902857
9.26634	0			11	0.902857
9.26634	0.0975238			11	0.905714
9.2849	0.0975238			11	0.905714
9.2849	0			11	0.908571
9.30347	0			11.04	0.908571
9.30347	0.0975238			11.04	0.911429
9.32203	0.0975238			11.1	0.911429
9.32203	0			11.1	0.914286
9.34059	0			11.3	0.914286
9.34059	0.0975238			11.3	0.917143
9.35916	0.0975238			11.3	0.917143
9.35916	0			11.3	0.92
9.37772	0			11.3	0.92
9.37772	0.0975238			11.3	0.922857
9.39629	0.0975238			11.4	0.922857
9.39629	0			11.4	0.925714
9.41485	0			11.5	0.925714
9.41485	0.0975238			11.5	0.928571
9.43342	0.0975238			11.6	0.928571
9.43342	0			11.6	0.931429
9.45198	0			11.6	0.931429
9.45198	0.0975238			11.6	0.934286
9.47054	0.0975238			11.7	0.934286
9.47054	0			11.7	0.937143
9.48911	0			11.7	0.937143
9.48911	0.0975238			11.7	0.94
9.50767	0.0975238			11.9	0.94
9.50767	0			11.9	0.942857
9.52624	0			11.9	0.942857
9.52624	0.0975238			11.9	0.945714
9.5448	0.0975238			12	0.945714
9.5448	0			12	0.948571
9.56337	0			12.07	0.948571
9.56337	0.0975238			12.07	0.951429
9.58193	0.0975238			12.1	0.951429
9.58193	0			12.1	0.954286
9.6005	0			13	0.954286
9.6005	0.0975238			13	0.957143
9.61906	0.0975238			13.4	0.957143
9.61906	0			13.4	0.96
9.63762	0			13.6	0.96
9.63762	0.0975238			13.6	0.962857
9.65619	0.0975238			13.6	0.962857
9.65619	0			13.6	0.965714
9.67475	0			15	0.965714
9.67475	0.0975238			15	0.968571
9.69332	0.0975238			15.1	0.968571
9.69332	0			15.1	0.971429
9.71188	0			15.7	0.971429
9.71188	0.0975238			15.7	0.974286
9.73045	0.0975238			16.6	0.974286
9.73045	0			16.6	0.977143
9.74901	0			16.8	0.977143
9.74901	0.0975238			16.8	0.98
9.76757	0.0975238			17.4	0.98
9.76757	0			17.4	0.982857
9.78614	0			19.1	0.982857
9.78614	0.0975238			19.1	0.985714
9.8047	0.0975238			21	0.985714
9.8047	0			21	0.988571
9.82327	0			21.3	0.988571
9.82327	0.0975238			21.3	0.991429
9.84183	0.0975238			31.2	0.991429
9.84183	0			31.2	0.994286
9.8604	0			37.4	0.994286
9.8604	0.0975238			37.4	0.997143
9.87896	0.0975238			39.9	0.997143
9.87896	0			39.9	1
9.89752	0
9.89752	0.0975238
9.91609	0.0975238
9.91609	0
9.93465	0
9.93465	0.0975238
9.95322	0.0975238
9.95322	0
9.97178	0
9.97178	0.0975238
9.99035	0.0975238
9.99035	0
10.0089	0
10.0089	0.0975238
10.0275	0.0975238
10.0275	0
10.046	0
10.046	0.0975238
10.0646	0.0975238
10.0646	0
10.0832	0
10.0832	0.0975238
10.1017	0.0975238
10.1017	0
10.1203	0
10.1203	0.0975238
10.1389	0.0975238
10.1389	0
10.1574	0
10.1574	0.0975238
10.176	0.0975238
10.176	0
10.1946	0
10.1946	0.0975238
10.2131	0.0975238
10.2131	0
10.2317	0
10.2317	0.0975238
10.2502	0.0975238
10.2502	0
10.2688	0
10.2688	0.0975238
10.2874	0.0975238
10.2874	0
10.3059	0
10.3059	0.0975238
10.3245	0.0975238
10.3245	0
10.3431	0
10.3431	0.0975238
10.3616	0.0975238
10.3616	0
10.3802	0
10.3802	0.0975238
10.3988	0.0975238
10.3988	0
10.4173	0
10.4173	0.0975238
10.4359	0.0975238
10.4359	0
10.4545	0
10.4545	0.0975238
10.473	0.0975238
10.473	0
10.4916	0
10.4916	0.0975238
10.5101	0.0975238
10.5101	0
10.5287	0
10.5287	0.0975238
10.5473	0.0975238
10.5473	0
10.5658	0
10.5658	0.0975238
10.5844	0.0975238
10.5844	0
10.603	0
10.603	0.0975238
10.6215	0.0975238
10.6215	0
10.6401	0
10.6401	0.0975238
10.6587	0.0975238
10.6587	0
10.6772	0
10.6772	0.0975238
10.6958	0.0975238
10.6958	0
10.7144	0
10.7144	0.0975238
10.7329	0.0975238
10.7329	0
10.7515	0
10.7515	0.0975238
10.77	0.0975238
10.77	0
10.7886	0
10.7886	0.0975238
10.8072	0.0975238
10.8072	0
10.8257	0
10.8257	0.0975238
10.8443	0.0975238
10.8443	0
10.8629	0
10.8629	0.0975238
10.8814	0.0975238
10.8814	0
10.9	0
10.9	0.0190476
10.9186	0.0190476
10.9186	0
10.9371	0
10.9371	0.0190476
10.9557	0.0190476
10.9557	0
10.9743	0
10.9743	0.0190476
10.9928	0.0190476
10.9928	0
11.0114	0
11.0114	0.0190476
11.03	0.0190476
11.03	0
11.0485	0
11.0485	0.0190476
11.0671	0.0190476
11.0671	0
11.0856	0
11.0856	0.0190476
11.1042	0.0190476
11.1042	0
11.1228	0
11.1228	0.0190476
11.1413	0.0190476
11.1413	0
11.1599	0
11.1599	0.0190476
11.1785	0.0190476
11.1785	0
11.197	0
11.197	0.0190476
11.2156	0.0190476
11.2156	0
11.2342	0
11.2342	0.0190476
11.2527	0.0190476
11.2527	0
11.2713	0
11.2713	0.0190476
11.2899	0.0190476
11.2899	0
11.3084	0
11.3084	0.0190476
11.327	0.0190476
11.327	0
11.3455	0
11.3455	0.0190476
11.3641	0.0190476
11.3641	0
11.3827	0
11.3827	0.0190476
11.4012	0.0190476
11.4012	0
11.4198	0
11.4198	0.0190476
11.4384	0.0190476
11.4384	0
11.4569	0
11.4569	0.0190476
11.4755	0.0190476
11.4755	0
11.4941	0
11.4941	0.0190476
11.5126	0.0190476
11.5126	0
11.5312	0
11.5312	0.0190476
11.5498	0.0190476
11.5498	0
11.5683	0
11.5683	0.0190476
11.5869	0.0190476
11.5869	0
11.6054	0
11.6054	0.0190476
11.624	0.0190476
11.624	0
11.6426	0
11.6426	0.0190476
11.6611	0.0190476
11.6611	0
11.6797	0
11.6797	0.0190476
11.6983	0.0190476
11.6983	0
11.7168	0
11.7168	0.0190476
11.7354	0.0190476
11.7354	0
11.754	0
11.754	0.0190476
11.7725	0.0190476
11.7725	0
11.7911	0
11.7911	0.0190476
11.8097	0.0190476
11.8097	0
11.8282	0
11.8282	0.0190476
11.8468	0.0190476
11.8468	0
11.8653	0
11.8653	0.0190476
11.8839	0.0190476
11.8839	0
11.9025	0
11.9025	0.0190476
11.921	0.0190476
11.921	0
11.9396	0
11.9396	0.0190476
11.9582	0.0190476
11.9582	0
11.9767	0
11.9767	0.0190476
11.9953	0.0190476
11.9953	0
12.0139	0
12.0139	0.0190476
12.0324	0.0190476
12.0324	0
12.051	0
12.051	0.0190476
12.0696	0.0190476
12.0696	0
12.0881	0
12.0881	0.0190476
12.1067	0.0190476
12.1067	0
12.1252	0
12.1252	0.0190476
12.1438	0.0190476
12.1438	0
12.1624	0
12.1624	0.0190476
12.1809	0.0190476
12.1809	0
12.1995	0
12.1995	0.0190476
12.2181	0.0190476
12.2181	0
12.2366	0
12.2366	0.0190476
12.2552	0.0190476
12.2552	0
12.2738	0
12.2738	0.0190476
12.2923	0.0190476
12.2923	0
12.3109	0
12.3109	0.0190476
12.3295	0.0190476
12.3295	0
12.348	0
12.348	0.0190476
12.3666	0.0190476
12.3666	0
12.3851	0
12.3851	0.0190476
12.4037	0.0190476
12.4037	0
12.4223	0
12.4223	0.0190476
12.4408	0.0190476
12.4408	0
12.4594	0
12.4594	0.0190476
12.478	0.0190476
12.478	0
12.4965	0
12.4965	0.0190476
12.5151	0.0190476
12.5151	0
12.5337	0
12.5337	0.0190476
12.5522	0.0190476
12.5522	0
12.5708	0
12.5708	0.0190476
12.5894	0.0190476
12.5894	0
12.6079	0
12.6079	0.0190476
12.6265	0.0190476
12.6265	0
12.645	0
12.645	0.0190476
12.6636	0.0190476
12.6636	0
12.6822	0
12.6822	0.0190476
12.7007	0.0190476
12.7007	0
12.7193	0
12.7193	0.0190476
12.7379	0.0190476
12.7379	0
12.7564	0
12.7564	0.0190476
12.775	0.0190476
12.775	0
12.7936	0
12.7936	0.0190476
12.8121	0.0190476
12.8121	0
12.8307	0
12.8307	0.0190476
12.8493	0.0190476
12.8493	0
12.8678	0
12.8678	0.0190476
12.8864	0.0190476
12.8864	0
12.905	0
12.905	0.0190476
12.9235	0.0190476
12.9235	0
12.9421	0
12.9421	0.0190476
12.9606	0.0190476
12.9606	0
12.9792	0
12.9792	0.0190476
12.9978	0.0190476
12.9978	0
13.0163	0
13.0163	0.0190476
13.0349	0.0190476
13.0349	0
13.0535	0
13.0535	0.0190476
13.072	0.0190476
13.072	0
13.0906	0
13.0906	0.0190476
13.1092	0.0190476
13.1092	0
13.1277	0
13.1277	0.0190476
13.1463	0.0190476
13.1463	0
13.1649	0
13.1649	0.0190476
13.1834	0.0190476
13.1834	0
13.202	0
13.202	0.0190476
13.2205	0.0190476
13.2205	0
13.2391	0
13.2391	0.0190476
13.2577	0.0190476
13.2577	0
13.2762	0
13.2762	0.0190476
13.2948	0.0190476
13.2948	0
13.3134	0
13.3134	0.0190476
13.3319	0.0190476
13.3319	0
13.3505	0
13.3505	0.0190476
13.3691	0.0190476
13.3691	0
13.3876	0
13.3876	0.0190476
13.4062	0.0190476
13.4062	0
13.4248	0
13.4248	0.0190476
13.4433	0.0190476
13.4433	0
13.4619	0
13.4619	0.0190476
13.4804	0.0190476
13.4804	0
13.499	0
13.499	0.0190476
13.5176	0.0190476
13.5176	0
13.5361	0
13.5361	0.0190476
13.5547	0.0190476
13.5547	0
13.5733	0
13.5733	0.0190476
13.5918	0.0190476
13.5918	0
13.6104	0
13.6104	0.0190476
13.629	0.0190476
13.629	0
13.6475	0
13.6475	0.0190476
13.6661	0.0190476
13.6661	0
13.6847	0
13.6847	0.0190476
13.7032	0.0190476
13.7032	0
13.7218	0
13.7218	0.0190476
13.7403	0.0190476
13.7403	0
13.7589	0
13.7589	0.0190476
13.7775	0.0190476
13.7775	0
13.796	0
13.796	0.0190476
13.8146	0.0190476
13.8146	0
13.8332	0
13.8332	0.0190476
13.8517	0.0190476
13.8517	0
13.8703	0
13.8703	0.0190476
13.8889	0.0190476
13.8889	0
13.9074	0
13.9074	0.0190476
13.926	0.0190476
13.926	0
13.9446	0
13.9446	0.0190476
13.9631	0.0190476
13.9631	0
13.9817	0
13.9817	0.0190476
14.0002	0.0190476
14.0002	0
14.0188	0
14.0188	0.0190476
14.0374	0.0190476
14.0374	0
14.0559	0
14.0559	0.0190476
14.0745	0.0190476
14.0745	0
14.0931	0
14.0931	0.0190476
14.1116	0.0190476
14.1116	0
14.1302	0
14.1302	0.0190476
14.1488	0.0190476
14.1488	0
14.1673	0
14.1673	0.0190476
14.1859	0.0190476
14.1859	0
14.2045	0
14.2045	0.0190476
14.223	0.0190476
14.223	0
14.2416	0
14.2416	0.0190476
14.2601	0.0190476
14.2601	0
14.2787	0
14.2787	0.0190476
14.2973	0.0190476
14.2973	0
14.3158	0
14.3158	0.0190476
14.3344	0.0190476
14.3344	0
14.353	0
14.353	0.0190476
14.3715	0.0190476
14.3715	0
14.3901	0
14.3901	0.0190476
14.4087	0.0190476
14.4087	0
14.4272	0
14.4272	0.0190476
14.4458	0.0190476
14.4458	0
14.4644	0
14.4644	0.0190476
14.4829	0.0190476
14.4829	0
14.5015	0
14.5015	0.0190476
14.52	0.0190476
14.52	0
14.5386	0
14.5386	0.0190476
14.5572	0.0190476
14.5572	0
14.5757	0
14.5757	0.0190476
14.5943	0.0190476
14.5943	0
14.6129	0
14.6129	0.0190476
14.6314	0.0190476
14.6314	0
14.65	0
14.65	0.00457143
14.6688	0.00457143
14.6688	0
14.6875	0
14.6875	0.00457143
14.7063	0.00457143
14.7063	0
14.725	0
14.725	0.00457143
14.7438	0.00457143
14.7438	0
14.7625	0
14.7625	0.00457143
14.7812	0.00457143
14.7812	0
14.8	0
14.8	0.00457143
14.8187	0.00457143
14.8187	0
14.8375	0
14.8375	0.00457143
14.8563	0.00457143
14.8563	0
14.875	0
14.875	0.00457143
14.8938	0.00457143
14.8938	0
14.9125	0
14.9125	0.00457143
14.9313	0.00457143
14.9313	0
14.95	0
14.95	0.00457143
14.9688	0.00457143
14.9688	0
14.9875	0
14.9875	0.00457143
15.0062	0.00457143
15.0062	0
15.025	0
15.025	0.00457143
15.0437	0.00457143
15.0437	0
15.0625	0
15.0625	0.00457143
15.0813	0.00457143
15.0813	0
15.1	0
15.1	0.00457143
15.1188	0.00457143
15.1188	0
15.1375	0
15.1375	0.00457143
15.1562	0.00457143
15.1562	0
15.175	0
15.175	0.00457143
15.1937	0.00457143
15.1937	0
15.2125	0
15.2125	0.00457143
15.2312	0.00457143
15.2312	0
15.25	0
15.25	0.00457143
15.2688	0.00457143
15.2688	0
15.2875	0
15.2875	0.00457143
15.3063	0.00457143
15.3063	0
15.325	0
15.325	0.00457143
15.3438	0.00457143
15.3438	0
15.3625	0
15.3625	0.00457143
15.3812	0.00457143
15.3812	0
15.4	0
15.4	0.00457143
15.4187	0.00457143
15.4187	0
15.4375	0
15.4375	0.00457143
15.4563	0.00457143
15.4563	0
15.475	0
15.475	0.00457143
15.4938	0.00457143
15.4938	0
15.5125	0
15.5125	0.00457143
15.5312	0.00457143
15.5312	0
15.55	0
15.55	0.00457143
15.5687	0.00457143
15.5687	0
15.5875	0
15.5875	0.00457143
15.6062	0.00457143
15.6062	0
15.625	0
15.625	0.00457143
15.6438	0.00457143
15.6438	0
15.6625	0
15.6625	0.00457143
15.6813	0.00457143
15.6813	0
15.7	0
15.7	0.00457143
15.7188	0.00457143
15.7188	0
15.7375	0
15.7375	0.00457143
15.7562	0.00457143
15.7562	0
15.775	0
15.775	0.00457143
15.7937	0.00457143
15.7937	0
15.8125	0
15.8125	0.00457143
15.8313	0.00457143
15.8313	0
15.85	0
15.85	0.00457143
15.8688	0.00457143
15.8688	0
15.8875	0
15.8875	0.00457143
15.9062	0.00457143
15.9062	0
15.925	0
15.925	0.00457143
15.9437	0.00457143
15.9437	0
15.9625	0
15.9625	0.00457143
15.9812	0.00457143
15.9812	0
16	0
16	0.00457143
16.0188	0.00457143
16.0188	0
16.0375	0
16.0375	0.00457143
16.0562	0.00457143
16.0562	0
16.075	0
16.075	0.00457143
16.0938	0.00457143
16.0938	0
16.1125	0
16.1125	0.00457143
16.1313	0.00457143
16.1313	0
16.15	0
16.15	0.00457143
16.1687	0.00457143
16.1687	0
16.1875	0
16.1875	0.00457143
16.2063	0.00457143
16.2063	0
16.225	0
16.225	0.00457143
16.2437	0.00457143
16.2437	0
16.2625	0
16.2625	0.00457143
16.2812	0.00457143
16.2812	0
16.3	0
16.3	0.00457143
16.3187	0.00457143
16.3187	0
16.3375	0
16.3375	0.00457143
16.3562	0.00457143
16.3562	0
16.375	0
16.375	0.00457143
16.3938	0.00457143
16.3938	0
16.4125	0
16.4125	0.00457143
16.4312	0.00457143
16.4312	0
16.45	0
16.45	0.00457143
16.4688	0.00457143
16.4688	0
16.4875	0
16.4875	0.00457143
16.5062	0.00457143
16.5062	0
16.525	0
16.525	0.00457143
16.5437	0.00457143
16.5437	0
16.5625	0
16.5625	0.00457143
16.5813	0.00457143
16.5813	0
16.6	0
16.6	0.00457143
16.6187	0.00457143
16.6187	0
16.6375	0
16.6375	0.00457143
16.6562	0.00457143
16.6562	0
16.675	0
16.675	0.00457143
16.6938	0.00457143
16.6938	0
16.7125	0
16.7125	0.00457143
16.7312	0.00457143
16.7312	0
16.75	0
16.75	0.00457143
16.7688	0.00457143
16.7688	0
16.7875	0
16.7875	0.00457143
16.8062	0.00457143
16.8062	0
16.825	0
16.825	0.00457143
16.8438	0.00457143
16.8438	0
16.8625	0
16.8625	0.00457143
16.8812	0.00457143
16.8812	0
16.9	0
16.9	0.00457143
16.9187	0.00457143
16.9187	0
16.9375	0
16.9375	0.00457143
16.9563	0.00457143
16.9563	0
16.975	0
16.975	0.00457143
16.9937	0.00457143
16.9937	0
17.0125	0
17.0125	0.00457143
17.0312	0.00457143
17.0312	0
17.05	0
17.05	0.00457143
17.0687	0.00457143
17.0687	0
17.0875	0
17.0875	0.00457143
17.1062	0.00457143
17.1062	0
17.125	0
17.125	0.00457143
17.1438	0.00457143
17.1438	0
17.1625	0
17.1625	0.00457143
17.1812	0.00457143
17.1812	0
17.2	0
17.2	0.00457143
17.2188	0.00457143
17.2188	0
17.2375	0
17.2375	0.00457143
17.2562	0.00457143
17.2562	0
17.275	0
17.275	0.00457143
17.2937	0.00457143
17.2937	0
17.3125	0
17.3125	0.00457143
17.3313	0.00457143
17.3313	0
17.35	0
17.35	0.00457143
17.3687	0.00457143
17.3687	0
17.3875	0
17.3875	0.00457143
17.4062	0.00457143
17.4062	0
17.425	0
17.425	0.00457143
17.4437	0.00457143
17.4437	0
17.4625	0
17.4625	0.00457143
17.4812	0.00457143
17.4812	0
17.5	0
17.5	0.00457143
17.5188	0.00457143
17.5188	0
17.5375	0
17.5375	0.00457143
17.5562	0.00457143
17.5562	0
17.575	0
17.575	0.00457143
17.5938	0.00457143
17.5938	0
17.6125	0
17.6125	0.00457143
17.6312	0.00457143
17.6312	0
17.65	0
17.65	0.00457143
17.6687	0.00457143
17.6687	0
17.6875	0
17.6875	0.00457143
17.7062	0.00457143
17.7062	0
17.725	0
17.725	0.00457143
17.7437	0.00457143
17.7437	0
17.7625	0
17.7625	0.00457143
17.7812	0.00457143
17.7812	0
17.8	0
17.8	0.00457143
17.8187	0.00457143
17.8187	0
17.8375	0
17.8375	0.00457143
17.8562	0.00457143
17.8562	0
17.875	0
17.875	0.00457143
17.8937	0.00457143
17.8937	0
17.9125	0
17.9125	0.00457143
17.9312	0.00457143
17.9312	0
17.95	0
17.95	0.00457143
17.9688	0.00457143
17.9688	0
17.9875	0
17.9875	0.00457143
18.0062	0.00457143
18.0062	0
18.025	0
18.025	0.00457143
18.0437	0.00457143
18.0437	0
18.0625	0
18.0625	0.00457143
18.0812	0.00457143
18.0812	0
18.1	0
18.1	0.00457143
18.1187	0.00457143
18.1187	0
18.1375	0
18.1375	0.00457143
18.1562	0.00457143
18.1562	0
18.175	0
18.175	0.00457143
18.1937	0.00457143
18.1937	0
18.2125	0
18.2125	0.00457143
18.2312	0.00457143
18.2312	0
18.25	0
18.25	0.00457143
18.2687	0.00457143
18.2687	0
18.2875	0
18.2875	0.00457143
18.3062	0.00457143
18.3062	0
18.325	0
18.325	0.00457143
18.3438	0.00457143
18.3438	0
18.3625	0
18.3625	0.00457143
18.3812	0.00457143
18.3812	0
18.4	0
18.4	0.00228571
18.4186	0.00228571
18.4186	0
18.4371	0
18.4371	0.00228571
18.4557	0.00228571
18.4557	0
18.4743	0
18.4743	0.00228571
18.4928	0.00228571
18.4928	0
18.5114	0
18.5114	0.00228571
18.53	0.00228571
18.53	0
18.5485	0
18.5485	0.00228571
18.5671	0.00228571
18.5671	0
18.5856	0
18.5856	0.00228571
18.6042	0.00228571
18.6042	0
18.6228	0
18.6228	0.00228571
18.6413	0.00228571
18.6413	0
18.6599	0
18.6599	0.00228571
18.6785	0.00228571
18.6785	0
18.697	0
18.697	0.00228571
18.7156	0.00228571
18.7156	0
18.7342	0
18.7342	0.00228571
18.7527	0.00228571
18.7527	0
18.7713	0
18.7713	0.00228571
18.7899	0.00228571
18.7899	0
18.8084	0
18.8084	0.00228571
18.827	0.00228571
18.827	0
18.8455	0
18.8455	0.00228571
18.8641	0.00228571
18.8641	0
18.8827	0
18.8827	0.00228571
18.9012	0.00228571
18.9012	0
18.9198	0
18.9198	0.00228571
18.9384	0.00228571
18.9384	0
18.9569	0
18.9569	0.00228571
18.9755	0.00228571
18.9755	0
18.9941	0
18.9941	0.00228571
19.0126	0.00228571
19.0126	0
19.0312	0
19.0312	0.00228571
19.0498	0.00228571
19.0498	0
19.0683	0
19.0683	0.00228571
19.0869	0.00228571
19.0869	0
19.1054	0
19.1054	0.00228571
19.124	0.00228571
19.124	0
19.1426	0
19.1426	0.00228571
19.1611	0.00228571
19.1611	0
19.1797	0
19.1797	0.00228571
19.1983	0.00228571
19.1983	0
19.2168	0
19.2168	0.00228571
19.2354	0.00228571
19.2354	0
19.254	0
19.254	0.00228571
19.2725	0.00228571
19.2725	0
19.2911	0
19.2911	0.00228571
19.3097	0.00228571
19.3097	0
19.3282	0
19.3282	0.00228571
19.3468	0.00228571
19.3468	0
19.3653	0
19.3653	0.00228571
19.3839	0.00228571
19.3839	0
19.4025	0
19.4025	0.00228571
19.421	0.00228571
19.421	0
19.4396	0
19.4396	0.00228571
19.4582	0.00228571
19.4582	0
19.4767	0
19.4767	0.00228571
19.4953	0.00228571
19.4953	0
19.5139	0
19.5139	0.00228571
19.5324	0.00228571
19.5324	0
19.551	0
19.551	0.00228571
19.5696	0.00228571
19.5696	0
19.5881	0
19.5881	0.00228571
19.6067	0.00228571
19.6067	0
19.6252	0
19.6252	0.00228571
19.6438	0.00228571
19.6438	0
19.6624	0
19.6624	0.00228571
19.6809	0.00228571
19.6809	0
19.6995	0
19.6995	0.00228571
19.7181	0.00228571
19.7181	0
19.7366	0
19.7366	0.00228571
19.7552	0.00228571
19.7552	0
19.7738	0
19.7738	0.00228571
19.7923	0.00228571
19.7923	0
19.8109	0
19.8109	0.00228571
19.8295	0.00228571
19.8295	0
19.848	0
19.848	0.00228571
19.8666	0.00228571
19.8666	0
19.8851	0
19.8851	0.00228571
19.9037	0.00228571
19.9037	0
19.9223	0
19.9223	0.00228571
19.9408	0.00228571
19.9408	0
19.9594	0
19.9594	0.00228571
19.978	0.00228571
19.978	0
19.9965	0
19.9965	0.00228571
20.0151	0.00228571
20.0151	0
20.0337	0
20.0337	0.00228571
20.0522	0.00228571
20.0522	0
20.0708	0
20.0708	0.00228571
20.0894	0.00228571
20.0894	0
20.1079	0
20.1079	0.00228571
20.1265	0.00228571
20.1265	0
20.145	0
20.145	0.00228571
20.1636	0.00228571
20.1636	0
20.1822	0
20.1822	0.00228571
20.2007	0.00228571
20.2007	0
20.2193	0
20.2193	0.00228571
20.2379	0.00228571
20.2379	0
20.2564	0
20.2564	0.00228571
20.275	0.00228571
20.275	0
20.2936	0
20.2936	0.00228571
20.3121	0.00228571
20.3121	0
20.3307	0
20.3307	0.00228571
20.3493	0.00228571
20.3493	0
20.3678	0
20.3678	0.00228571
20.3864	0.00228571
20.3864	0
20.405	0
20.405	0.00228571
20.4235	0.00228571
20.4235	0
20.4421	0
20.4421	0.00228571
20.4606	0.00228571
20.4606	0
20.4792	0
20.4792	0.00228571
20.4978	0.00228571
20.4978	0
20.5163	0
20.5163	0.00228571
20.5349	0.00228571
20.5349	0
20.5535	0
20.5535	0.00228571
20.572	0.00228571
20.572	0
20.5906	0
20.5906	0.00228571
20.6092	0.00228571
20.6092	0
20.6277	0
20.6277	0.00228571
20.6463	0.00228571
20.6463	0
20.6649	0
20.6649	0.00228571
20.6834	0.00228571
20.6834	0
20.702	0
20.702	0.00228571
20.7205	0.00228571
20.7205	0
20.7391	0
20.7391	0.00228571
20.7577	0.00228571
20.7577	0
20.7762	0
20.7762	0.00228571
20.7948	0.00228571
20.7948	0
20.8134	0
20.8134	0.00228571
20.8319	0.00228571
20.8319	0
20.8505	0
20.8505	0.00228571
20.8691	0.00228571
20.8691	0
20.8876	0
20.8876	0.00228571
20.9062	0.00228571
20.9062	0
20.9248	0
20.9248	0.00228571
20.9433	0.00228571
20.9433	0
20.9619	0
20.9619	0.00228571
20.9804	0.00228571
20.9804	0
20.999	0
20.999	0.00228571
21.0176	0.00228571
21.0176	0
21.0361	0
21.0361	0.00228571
21.0547	0.00228571
21.0547	0
21.0733	0
21.0733	0.00228571
21.0918	0.00228571
21.0918	0
21.1104	0
21.1104	0.00228571
21.129	0.00228571
21.129	0
21.1475	0
21.1475	0.00228571
21.1661	0.00228571
21.1661	0
21.1847	0
21.1847	0.00228571
21.2032	0.00228571
21.2032	0
21.2218	0
21.2218	0.00228571
21.2403	0.00228571
21.2403	0
21.2589	0
21.2589	0.00228571
21.2775	0.00228571
21.2775	0
21.296	0
21.296	0.00228571
21.3146	0.00228571
21.3146	0
21.3332	0
21.3332	0.00228571
21.3517	0.00228571
21.3517	0
21.3703	0
21.3703	0.00228571
21.3889	0.00228571
21.3889	0
21.4074	0
21.4074	0.00228571
21.426	0.00228571
21.426	0
21.4446	0
21.4446	0.00228571
21.4631	0.00228571
21.4631	0
21.4817	0
21.4817	0.00228571
21.5002	0.00228571
21.5002	0
21.5188	0
21.5188	0.00228571
21.5374	0.00228571
21.5374	0
21.5559	0
21.5559	0.00228571
21.5745	0.00228571
21.5745	0
21.5931	0
21.5931	0.00228571
21.6116	0.00228571
21.6116	0
21.6302	0
21.6302	0.00228571
21.6488	0.00228571
21.6488	0
21.6673	0
21.6673	0.00228571
21.6859	0.00228571
21.6859	0
21.7045	0
21.7045	0.00228571
21.723	0.00228571
21.723	0
21.7416	0
21.7416	0.00228571
21.7601	0.00228571
21.7601	0
21.7787	0
21.7787	0.00228571
21.7973	0.00228571
21.7973	0
21.8158	0
21.8158	0.00228571
21.8344	0.00228571
21.8344	0
21.853	0
21.853	0.00228571
21.8715	0.00228571
21.8715	0
21.8901	0
21.8901	0.00228571
21.9087	0.00228571
21.9087	0
21.9272	0
21.9272	0.00228571
21.9458	0.00228571
21.9458	0
21.9644	0
21.9644	0.00228571
21.9829	0.00228571
21.9829	0
[truncated: 824 more rows]

## Sheet: Distribution fitting2_HID
0.05	0	0.05	0	0.05	0
0.05	0.0617651	0.05	0.0617651	0.05	0.00285714
0.0916782	0.0617651	8.469	0.0617651	0.12	0.00285714
0.0916782	0	8.469	0	0.12	0.00571429
0.133356	0	8.469	0.0247739	0.15	0.00571429
0.133356	0.0617651	16.888	0.0247739	0.15	0.00857143
0.175035	0.0617651	16.888	0	0.15	0.00857143
0.175035	0	16.888	0.0145928	0.15	0.0114286
0.216713	0	25.307	0.0145928	0.19	0.0114286
0.216713	0.0617651	25.307	0	0.19	0.0142857
0.258391	0.0617651	25.307	0.00882358	0.2	0.0142857
0.258391	0	33.726	0.00882358	0.2	0.0171429
0.300069	0	33.726	0	0.21	0.0171429
0.300069	0.0617651	33.726	0.00271495	0.21	0.02
0.341748	0.0617651	42.145	0.00271495	0.22	0.02
0.341748	0	42.145	0	0.22	0.0228571
0.383426	0	42.145	0.00271495	0.27	0.0228571
0.383426	0.0617651	50.564	0.00271495	0.27	0.0257143
0.425104	0.0617651	50.564	0	0.28	0.0257143
0.425104	0	50.564	0.00271495	0.28	0.0285714
0.466782	0	58.983	0.00271495	0.3	0.0285714
0.466782	0.0617651	58.983	0	0.3	0.0314286
0.50846	0.0617651	58.983	0.000339368	0.31	0.0314286
0.50846	0	67.402	0.000339368	0.31	0.0342857
0.550139	0	67.402	0	0.31	0.0342857
0.550139	0.0617651	67.402	0	0.31	0.0371429
0.591817	0.0617651	75.821	0	0.32	0.0371429
0.591817	0	75.821	0	0.32	0.04
0.633495	0	75.821	0.000339368	0.32	0.04
0.633495	0.0617651	84.24	0.000339368	0.32	0.0428571
0.675173	0.0617651	84.24	0	0.34	0.0428571
0.675173	0			0.34	0.0457143
0.716851	0			0.37	0.0457143
0.716851	0.0617651			0.37	0.0485714
0.75853	0.0617651			0.38	0.0485714
0.75853	0			0.38	0.0514286
0.800208	0			0.38	0.0514286
0.800208	0.0617651			0.38	0.0542857
0.841886	0.0617651			0.39	0.0542857
0.841886	0			0.39	0.0571429
0.883564	0			0.39	0.0571429
0.883564	0.0617651			0.39	0.06
0.925243	0.0617651			0.4	0.06
0.925243	0			0.4	0.0628571
0.966921	0			0.41	0.0628571
0.966921	0.0617651			0.41	0.0657143
1.0086	0.0617651			0.43	0.0657143
1.0086	0			0.43	0.0685714
1.05028	0			0.43	0.0685714
1.05028	0.0617651			0.43	0.0714286
1.09196	0.0617651			0.44	0.0714286
1.09196	0			0.44	0.0742857
1.13363	0			0.44	0.0742857
1.13363	0.0617651			0.44	0.0771429
1.17531	0.0617651			0.44	0.0771429
1.17531	0			0.44	0.08
1.21699	0			0.47	0.08
1.21699	0.0617651			0.47	0.0828571
1.25867	0.0617651			0.47	0.0828571
1.25867	0			0.47	0.0857143
1.30035	0			0.47	0.0857143
1.30035	0.0617651			0.47	0.0885714
1.34202	0.0617651			0.49	0.0885714
1.34202	0			0.49	0.0914286
1.3837	0			0.49	0.0914286
1.3837	0.0617651			0.49	0.0942857
1.42538	0.0617651			0.49	0.0942857
1.42538	0			0.49	0.0971429
1.46706	0			0.49	0.0971429
1.46706	0.0617651			0.49	0.1
1.50874	0.0617651			0.51	0.1
1.50874	0			0.51	0.102857
1.55042	0			0.51	0.102857
1.55042	0.0617651			0.51	0.105714
1.59209	0.0617651			0.51	0.105714
1.59209	0			0.51	0.108571
1.63377	0			0.52	0.108571
1.63377	0.0617651			0.52	0.111429
1.67545	0.0617651			0.52	0.111429
1.67545	0			0.52	0.114286
1.71713	0			0.52	0.114286
1.71713	0.0617651			0.52	0.117143
1.75881	0.0617651			0.52	0.117143
1.75881	0			0.52	0.12
1.80049	0			0.53	0.12
1.80049	0.0617651			0.53	0.122857
1.84216	0.0617651			0.55	0.122857
1.84216	0			0.55	0.125714
1.88384	0			0.57	0.125714
1.88384	0.0617651			0.57	0.128571
1.92552	0.0617651			0.57	0.128571
1.92552	0			0.57	0.131429
1.9672	0			0.58	0.131429
1.9672	0.0617651			0.58	0.134286
2.00888	0.0617651			0.58	0.134286
2.00888	0			0.58	0.137143
2.05055	0			0.58	0.137143
2.05055	0.0617651			0.58	0.14
2.09223	0.0617651			0.6	0.14
2.09223	0			0.6	0.142857
2.13391	0			0.61	0.142857
2.13391	0.0617651			0.61	0.145714
2.17559	0.0617651			0.62	0.145714
2.17559	0			0.62	0.148571
2.21727	0			0.62	0.148571
2.21727	0.0617651			0.62	0.151429
2.25895	0.0617651			0.63	0.151429
2.25895	0			0.63	0.154286
2.30062	0			0.64	0.154286
2.30062	0.0617651			0.64	0.157143
2.3423	0.0617651			0.64	0.157143
2.3423	0			0.64	0.16
2.38398	0			0.65	0.16
2.38398	0.0617651			0.65	0.162857
2.42566	0.0617651			0.65	0.162857
2.42566	0			0.65	0.165714
2.46734	0			0.65	0.165714
2.46734	0.0617651			0.65	0.168571
2.50901	0.0617651			0.65	0.168571
2.50901	0			0.65	0.171429
2.55069	0			0.67	0.171429
2.55069	0.0617651			0.67	0.174286
2.59237	0.0617651			0.69	0.174286
2.59237	0			0.69	0.177143
2.63405	0			0.74	0.177143
2.63405	0.0617651			0.74	0.18
2.67573	0.0617651			0.74	0.18
2.67573	0			0.74	0.182857
2.71741	0			0.74	0.182857
2.71741	0.0617651			0.74	0.185714
2.75908	0.0617651			0.76	0.185714
2.75908	0			0.76	0.188571
2.80076	0			0.76	0.188571
2.80076	0.0617651			0.76	0.191429
2.84244	0.0617651			0.77	0.191429
2.84244	0			0.77	0.194286
2.88412	0			0.77	0.194286
2.88412	0.0617651			0.77	0.197143
2.9258	0.0617651			0.78	0.197143
2.9258	0			0.78	0.2
2.96748	0			0.78	0.2
2.96748	0.0617651			0.78	0.202857
3.00915	0.0617651			0.8	0.202857
3.00915	0			0.8	0.205714
3.05083	0			0.84	0.205714
3.05083	0.0617651			0.84	0.208571
3.09251	0.0617651			0.85	0.208571
3.09251	0			0.85	0.211429
3.13419	0			0.91	0.211429
3.13419	0.0617651			0.91	0.214286
3.17587	0.0617651			1.11	0.214286
3.17587	0			1.11	0.217143
3.21754	0			1.2	0.217143
3.21754	0.0617651			1.2	0.22
3.25922	0.0617651			1.24	0.22
3.25922	0			1.24	0.222857
3.3009	0			1.37	0.222857
3.3009	0.0617651			1.37	0.225714
3.34258	0.0617651			1.37	0.225714
3.34258	0			1.37	0.228571
3.38426	0			1.5	0.228571
3.38426	0.0617651			1.5	0.231429
3.42594	0.0617651			1.5	0.231429
3.42594	0			1.5	0.234286
3.46761	0			1.5	0.234286
3.46761	0.0617651			1.5	0.237143
3.50929	0.0617651			1.57	0.237143
3.50929	0			1.57	0.24
3.55097	0			1.59	0.24
3.55097	0.0617651			1.59	0.242857
3.59265	0.0617651			1.63	0.242857
3.59265	0			1.63	0.245714
3.63433	0			1.63	0.245714
3.63433	0.0617651			1.63	0.248571
3.676	0.0617651			1.65	0.248571
3.676	0			1.65	0.251429
3.71768	0			1.76	0.251429
3.71768	0.0617651			1.76	0.254286
3.75936	0.0617651			1.89	0.254286
3.75936	0			1.89	0.257143
3.80104	0			1.89	0.257143
3.80104	0.0617651			1.89	0.26
3.84272	0.0617651			1.89	0.26
3.84272	0			1.89	0.262857
3.8844	0			1.96	0.262857
3.8844	0.0617651			1.96	0.265714
3.92607	0.0617651			2.09	0.265714
3.92607	0			2.09	0.268571
3.96775	0			2.15	0.268571
3.96775	0.0617651			2.15	0.271429
4.00943	0.0617651			2.22	0.271429
4.00943	0			2.22	0.274286
4.05111	0			2.35	0.274286
4.05111	0.0617651			2.35	0.277143
4.09279	0.0617651			2.41	0.277143
4.09279	0			2.41	0.28
4.13447	0			2.54	0.28
4.13447	0.0617651			2.54	0.282857
4.17614	0.0617651			2.54	0.282857
4.17614	0			2.54	0.285714
4.21782	0			2.61	0.285714
4.21782	0.0617651			2.61	0.288571
4.2595	0.0617651			2.61	0.288571
4.2595	0			2.61	0.291429
4.30118	0			2.69	0.291429
4.30118	0.0617651			2.69	0.294286
4.34286	0.0617651			2.74	0.294286
4.34286	0			2.74	0.297143
4.38453	0			2.8	0.297143
4.38453	0.0617651			2.8	0.3
4.42621	0.0617651			2.87	0.3
4.42621	0			2.87	0.302857
4.46789	0			3	0.302857
4.46789	0.0617651			3	0.305714
4.50957	0.0617651			3	0.305714
4.50957	0			3	0.308571
4.55125	0			3.07	0.308571
4.55125	0.0617651			3.07	0.311429
4.59293	0.0617651			3.2	0.311429
4.59293	0			3.2	0.314286
4.6346	0			3.26	0.314286
4.6346	0.0617651			3.26	0.317143
4.67628	0.0617651			3.33	0.317143
4.67628	0			3.33	0.32
4.71796	0			3.33	0.32
4.71796	0.0617651			3.33	0.322857
4.75964	0.0617651			3.33	0.322857
4.75964	0			3.33	0.325714
4.80132	0			3.33	0.325714
4.80132	0.0617651			3.33	0.328571
4.843	0.0617651			3.39	0.328571
4.843	0			3.39	0.331429
4.88467	0			3.39	0.331429
4.88467	0.0617651			3.39	0.334286
4.92635	0.0617651			3.39	0.334286
4.92635	0			3.39	0.337143
4.96803	0			3.46	0.337143
4.96803	0.0617651			3.46	0.34
5.00971	0.0617651			3.46	0.34
5.00971	0			3.46	0.342857
5.05139	0			3.54	0.342857
5.05139	0.0617651			3.54	0.345714
5.09306	0.0617651			3.59	0.345714
5.09306	0			3.59	0.348571
5.13474	0			3.65	0.348571
5.13474	0.0617651			3.65	0.351429
5.17642	0.0617651			3.65	0.351429
5.17642	0			3.65	0.354286
5.2181	0			3.78	0.354286
5.2181	0.0617651			3.78	0.357143
5.25978	0.0617651			3.98	0.357143
5.25978	0			3.98	0.36
5.30146	0			3.98	0.36
5.30146	0.0617651			3.98	0.362857
5.34313	0.0617651			3.98	0.362857
5.34313	0			3.98	0.365714
5.38481	0			4.17	0.365714
5.38481	0.0617651			4.17	0.368571
5.42649	0.0617651			4.24	0.368571
5.42649	0			4.24	0.371429
5.46817	0			4.24	0.371429
5.46817	0.0617651			4.24	0.374286
5.50985	0.0617651			4.24	0.374286
5.50985	0			4.24	0.377143
5.55152	0			4.31	0.377143
5.55152	0.0617651			4.31	0.38
5.5932	0.0617651			4.42	0.38
5.5932	0			4.42	0.382857
5.63488	0			4.44	0.382857
5.63488	0.0617651			4.44	0.385714
5.67656	0.0617651			4.57	0.385714
5.67656	0			4.57	0.388571
5.71824	0			4.63	0.388571
5.71824	0.0617651			4.63	0.391429
5.75992	0.0617651			4.76	0.391429
5.75992	0			4.76	0.394286
5.80159	0			4.79	0.394286
5.80159	0.0617651			4.79	0.397143
5.84327	0.0617651			4.89	0.397143
5.84327	0			4.89	0.4
5.88495	0			5.15	0.4
5.88495	0.0617651			5.15	0.402857
5.92663	0.0617651			5.22	0.402857
5.92663	0			5.22	0.405714
5.96831	0			5.28	0.405714
5.96831	0.0617651			5.28	0.408571
6.00999	0.0617651			5.28	0.408571
6.00999	0			5.28	0.411429
6.05166	0			5.32	0.411429
6.05166	0.0617651			5.32	0.414286
6.09334	0.0617651			5.41	0.414286
6.09334	0			5.41	0.417143
6.13502	0			5.41	0.417143
6.13502	0.0617651			5.41	0.42
6.1767	0.0617651			5.48	0.42
6.1767	0			5.48	0.422857
6.21838	0			5.68	0.422857
6.21838	0.0617651			5.68	0.425714
6.26005	0.0617651			5.74	0.425714
6.26005	0			5.74	0.428571
6.30173	0			5.81	0.428571
6.30173	0.0617651			5.81	0.431429
6.34341	0.0617651			5.81	0.431429
6.34341	0			5.81	0.434286
6.38509	0			5.94	0.434286
6.38509	0.0617651			5.94	0.437143
6.42677	0.0617651			6.07	0.437143
6.42677	0			6.07	0.44
6.46845	0			6.07	0.44
6.46845	0.0617651			6.07	0.442857
6.51012	0.0617651			6.13	0.442857
6.51012	0			6.13	0.445714
6.5518	0			6.33	0.445714
6.5518	0.0617651			6.33	0.448571
6.59348	0.0617651			6.46	0.448571
6.59348	0			6.46	0.451429
6.63516	0			6.52	0.451429
6.63516	0.0617651			6.52	0.454286
6.67684	0.0617651			6.65	0.454286
6.67684	0			6.65	0.457143
6.71851	0			6.65	0.457143
6.71851	0.0617651			6.65	0.46
6.76019	0.0617651			6.78	0.46
6.76019	0			6.78	0.462857
6.80187	0			6.85	0.462857
6.80187	0.0617651			6.85	0.465714
6.84355	0.0617651			6.85	0.465714
6.84355	0			6.85	0.468571
6.88523	0			7.18	0.468571
6.88523	0.0617651			7.18	0.471429
6.92691	0.0617651			7.18	0.471429
6.92691	0			7.18	0.474286
6.96858	0			7.24	0.474286
6.96858	0.0617651			7.24	0.477143
7.01026	0.0617651			7.31	0.477143
7.01026	0			7.31	0.48
7.05194	0			7.44	0.48
7.05194	0.0617651			7.44	0.482857
7.09362	0.0617651			7.44	0.482857
7.09362	0			7.44	0.485714
7.1353	0			7.5	0.485714
7.1353	0.0617651			7.5	0.488571
7.17698	0.0617651			7.5	0.488571
7.17698	0			7.5	0.491429
7.21865	0			7.5	0.491429
7.21865	0.0617651			7.5	0.494286
7.26033	0.0617651			7.83	0.494286
7.26033	0			7.83	0.497143
7.30201	0			7.89	0.497143
7.30201	0.0617651			7.89	0.5
7.34369	0.0617651			7.89	0.5
7.34369	0			7.89	0.502857
7.38537	0			8.09	0.502857
7.38537	0.0617651			8.09	0.505714
7.42704	0.0617651			8.15	0.505714
7.42704	0			8.15	0.508571
7.46872	0			8.15	0.508571
7.46872	0.0617651			8.15	0.511429
7.5104	0.0617651			8.22	0.511429
7.5104	0			8.22	0.514286
7.55208	0			8.28	0.514286
7.55208	0.0617651			8.28	0.517143
7.59376	0.0617651			8.28	0.517143
7.59376	0			8.28	0.52
7.63544	0			8.48	0.52
7.63544	0.0617651			8.48	0.522857
7.67711	0.0617651			8.55	0.522857
7.67711	0			8.55	0.525714
7.71879	0			8.55	0.525714
7.71879	0.0617651			8.55	0.528571
7.76047	0.0617651			8.81	0.528571
7.76047	0			8.81	0.531429
7.80215	0			9	0.531429
7.80215	0.0617651			9	0.534286
7.84383	0.0617651			9.26	0.534286
7.84383	0			9.26	0.537143
7.8855	0			9.46	0.537143
7.8855	0.0617651			9.46	0.54
7.92718	0.0617651			9.52	0.54
7.92718	0			9.52	0.542857
7.96886	0			9.72	0.542857
7.96886	0.0617651			9.72	0.545714
8.01054	0.0617651			9.92	0.545714
8.01054	0			9.92	0.548571
8.05222	0			10.18	0.548571
8.05222	0.0617651			10.18	0.551429
8.0939	0.0617651			10.24	0.551429
8.0939	0			10.24	0.554286
8.13557	0			10.24	0.554286
8.13557	0.0617651			10.24	0.557143
8.17725	0.0617651			10.37	0.557143
8.17725	0			10.37	0.56
8.21893	0			10.37	0.56
8.21893	0.0617651			10.37	0.562857
8.26061	0.0617651			10.44	0.562857
8.26061	0			10.44	0.565714
8.30229	0			10.63	0.565714
8.30229	0.0617651			10.63	0.568571
8.34397	0.0617651			10.64	0.568571
8.34397	0			10.64	0.571429
8.38564	0			10.76	0.571429
8.38564	0.0617651			10.76	0.574286
8.42732	0.0617651			10.76	0.574286
8.42732	0			10.76	0.577143
8.469	0			10.89	0.577143
8.469	0.0247739			10.89	0.58
8.51068	0.0247739			11.02	0.58
8.51068	0			11.02	0.582857
8.55236	0			11.22	0.582857
8.55236	0.0247739			11.22	0.585714
8.59403	0.0247739			11.61	0.585714
8.59403	0			11.61	0.588571
8.63571	0			11.61	0.588571
8.63571	0.0247739			11.61	0.591429
8.67739	0.0247739			11.61	0.591429
8.67739	0			11.61	0.594286
8.71907	0			11.81	0.594286
8.71907	0.0247739			11.81	0.597143
8.76075	0.0247739			12	0.597143
8.76075	0			12	0.6
8.80243	0			12.13	0.6
8.80243	0.0247739			12.13	0.602857
8.8441	0.0247739			12.2	0.602857
8.8441	0			12.2	0.605714
8.88578	0			12.33	0.605714
8.88578	0.0247739			12.33	0.608571
8.92746	0.0247739			12.33	0.608571
8.92746	0			12.33	0.611429
8.96914	0			12.39	0.611429
8.96914	0.0247739			12.39	0.614286
9.01082	0.0247739			12.39	0.614286
9.01082	0			12.39	0.617143
9.0525	0			12.46	0.617143
9.0525	0.0247739			12.46	0.62
9.09417	0.0247739			12.46	0.62
9.09417	0			12.46	0.622857
9.13585	0			12.46	0.622857
9.13585	0.0247739			12.46	0.625714
9.17753	0.0247739			12.46	0.625714
9.17753	0			12.46	0.628571
9.21921	0			12.85	0.628571
9.21921	0.0247739			12.85	0.631429
9.26089	0.0247739			12.85	0.631429
9.26089	0			12.85	0.634286
9.30256	0			12.85	0.634286
9.30256	0.0247739			12.85	0.637143
9.34424	0.0247739			13.24	0.637143
9.34424	0			13.24	0.64
9.38592	0			13.44	0.64
9.38592	0.0247739			13.44	0.642857
9.4276	0.0247739			13.57	0.642857
9.4276	0			13.57	0.645714
9.46928	0			13.63	0.645714
9.46928	0.0247739			13.63	0.648571
9.51096	0.0247739			13.96	0.648571
9.51096	0			13.96	0.651429
9.55263	0			14.16	0.651429
9.55263	0.0247739			14.16	0.654286
9.59431	0.0247739			14.22	0.654286
9.59431	0			14.22	0.657143
9.63599	0			14.29	0.657143
9.63599	0.0247739			14.29	0.66
9.67767	0.0247739			14.29	0.66
9.67767	0			14.29	0.662857
9.71935	0			14.55	0.662857
9.71935	0.0247739			14.55	0.665714
9.76102	0.0247739			14.55	0.665714
9.76102	0			14.55	0.668571
9.8027	0			14.61	0.668571
9.8027	0.0247739			14.61	0.671429
9.84438	0.0247739			14.61	0.671429
9.84438	0			14.61	0.674286
9.88606	0			14.61	0.674286
9.88606	0.0247739			14.61	0.677143
9.92774	0.0247739			14.61	0.677143
9.92774	0			14.61	0.68
9.96942	0			14.68	0.68
9.96942	0.0247739			14.68	0.682857
10.0111	0.0247739			14.81	0.682857
10.0111	0			14.81	0.685714
10.0528	0			15.13	0.685714
10.0528	0.0247739			15.13	0.688571
10.0945	0.0247739			15.33	0.688571
10.0945	0			15.33	0.691429
10.1361	0			15.33	0.691429
10.1361	0.0247739			15.33	0.694286
10.1778	0.0247739			15.46	0.694286
10.1778	0			15.46	0.697143
10.2195	0			15.53	0.697143
10.2195	0.0247739			15.53	0.7
10.2612	0.0247739			15.72	0.7
10.2612	0			15.72	0.702857
10.3028	0			15.79	0.702857
10.3028	0.0247739			15.79	0.705714
10.3445	0.0247739			15.98	0.705714
10.3445	0			15.98	0.708571
10.3862	0			16.18	0.708571
10.3862	0.0247739			16.18	0.711429
10.4279	0.0247739			16.31	0.711429
10.4279	0			16.31	0.714286
10.4696	0			16.5	0.714286
10.4696	0.0247739			16.5	0.717143
10.5112	0.0247739			16.5	0.717143
10.5112	0			16.5	0.72
10.5529	0			16.7	0.72
10.5529	0.0247739			16.7	0.722857
10.5946	0.0247739			16.7	0.722857
10.5946	0			16.7	0.725714
10.6363	0			16.76	0.725714
10.6363	0.0247739			16.76	0.728571
10.6779	0.0247739			16.89	0.728571
10.6779	0			16.89	0.731429
10.7196	0			16.96	0.731429
10.7196	0.0247739			16.96	0.734286
10.7613	0.0247739			17.55	0.734286
10.7613	0			17.55	0.737143
10.803	0			17.62	0.737143
10.803	0.0247739			17.62	0.74
10.8447	0.0247739			17.68	0.74
10.8447	0			17.68	0.742857
10.8863	0			18.13	0.742857
10.8863	0.0247739			18.13	0.745714
10.928	0.0247739			18.4	0.745714
10.928	0			18.4	0.748571
10.9697	0			18.4	0.748571
10.9697	0.0247739			18.4	0.751429
11.0114	0.0247739			18.66	0.751429
11.0114	0			18.66	0.754286
11.053	0			18.66	0.754286
11.053	0.0247739			18.66	0.757143
11.0947	0.0247739			18.79	0.757143
11.0947	0			18.79	0.76
11.1364	0			19.18	0.76
11.1364	0.0247739			19.18	0.762857
11.1781	0.0247739			19.18	0.762857
11.1781	0			19.18	0.765714
11.2198	0			19.24	0.765714
11.2198	0.0247739			19.24	0.768571
11.2614	0.0247739			19.63	0.768571
11.2614	0			19.63	0.771429
11.3031	0			19.63	0.771429
11.3031	0.0247739			19.63	0.774286
11.3448	0.0247739			20.09	0.774286
11.3448	0			20.09	0.777143
11.3865	0			20.22	0.777143
11.3865	0.0247739			20.22	0.78
11.4282	0.0247739			20.29	0.78
11.4282	0			20.29	0.782857
11.4698	0			20.35	0.782857
11.4698	0.0247739			20.35	0.785714
11.5115	0.0247739			20.35	0.785714
11.5115	0			20.35	0.788571
11.5532	0			20.94	0.788571
11.5532	0.0247739			20.94	0.791429
11.5949	0.0247739			20.94	0.791429
11.5949	0			20.94	0.794286
11.6365	0			21.33	0.794286
11.6365	0.0247739			21.33	0.797143
11.6782	0.0247739			21.53	0.797143
11.6782	0			21.53	0.8
11.7199	0			21.59	0.8
11.7199	0.0247739			21.59	0.802857
11.7616	0.0247739			22.05	0.802857
11.7616	0			22.05	0.805714
11.8033	0			22.31	0.805714
11.8033	0.0247739			22.31	0.808571
11.8449	0.0247739			22.64	0.808571
11.8449	0			22.64	0.811429
11.8866	0			22.7	0.811429
11.8866	0.0247739			22.7	0.814286
11.9283	0.0247739			23.03	0.814286
11.9283	0			23.03	0.817143
11.97	0			23.09	0.817143
11.97	0.0247739			23.09	0.82
12.0116	0.0247739			23.09	0.82
12.0116	0			23.09	0.822857
12.0533	0			23.16	0.822857
12.0533	0.0247739			23.16	0.825714
12.095	0.0247739			23.22	0.825714
12.095	0			23.22	0.828571
12.1367	0			23.48	0.828571
12.1367	0.0247739			23.48	0.831429
12.1784	0.0247739			23.55	0.831429
12.1784	0			23.55	0.834286
12.22	0			23.68	0.834286
12.22	0.0247739			23.68	0.837143
12.2617	0.0247739			23.87	0.837143
12.2617	0			23.87	0.84
12.3034	0			24.33	0.84
12.3034	0.0247739			24.33	0.842857
12.3451	0.0247739			24.92	0.842857
12.3451	0			24.92	0.845714
12.3868	0			25.05	0.845714
12.3868	0.0247739			25.05	0.848571
12.4284	0.0247739			25.05	0.848571
12.4284	0			25.05	0.851429
12.4701	0			25.31	0.851429
12.4701	0.0247739			25.31	0.854286
12.5118	0.0247739			25.64	0.854286
12.5118	0			25.64	0.857143
12.5535	0			25.64	0.857143
12.5535	0.0247739			25.64	0.86
12.5951	0.0247739			26.03	0.86
12.5951	0			26.03	0.862857
12.6368	0			26.09	0.862857
12.6368	0.0247739			26.09	0.865714
12.6785	0.0247739			26.55	0.865714
12.6785	0			26.55	0.868571
12.7202	0			27.01	0.868571
12.7202	0.0247739			27.01	0.871429
12.7619	0.0247739			27.01	0.871429
12.7619	0			27.01	0.874286
12.8035	0			27.79	0.874286
12.8035	0.0247739			27.79	0.877143
12.8452	0.0247739			28.25	0.877143
12.8452	0			28.25	0.88
12.8869	0			28.57	0.88
12.8869	0.0247739			28.57	0.882857
12.9286	0.0247739			28.64	0.882857
12.9286	0			28.64	0.885714
12.9702	0			28.7	0.885714
12.9702	0.0247739			28.7	0.888571
13.0119	0.0247739			28.7	0.888571
13.0119	0			28.7	0.891429
13.0536	0			28.77	0.891429
13.0536	0.0247739			28.77	0.894286
13.0953	0.0247739			28.9	0.894286
13.0953	0			28.9	0.897143
13.137	0			29.62	0.897143
13.137	0.0247739			29.62	0.9
13.1786	0.0247739			29.75	0.9
13.1786	0			29.75	0.902857
13.2203	0			30.14	0.902857
13.2203	0.0247739			30.14	0.905714
13.262	0.0247739			30.59	0.905714
13.262	0			30.59	0.908571
13.3037	0			30.59	0.908571
13.3037	0.0247739			30.59	0.911429
13.3454	0.0247739			31.25	0.911429
13.3454	0			31.25	0.914286
13.387	0			31.57	0.914286
13.387	0.0247739			31.57	0.917143
13.4287	0.0247739			31.9	0.917143
13.4287	0			31.9	0.92
13.4704	0			32.55	0.92
13.4704	0.0247739			32.55	0.922857
13.5121	0.0247739			33.46	0.922857
13.5121	0			33.46	0.925714
13.5537	0			34.38	0.925714
13.5537	0.0247739			34.38	0.928571
13.5954	0.0247739			34.57	0.928571
13.5954	0			34.57	0.931429
13.6371	0			34.64	0.931429
13.6371	0.0247739			34.64	0.934286
13.6788	0.0247739			35.49	0.934286
13.6788	0			35.49	0.937143
13.7205	0			35.62	0.937143
13.7205	0.0247739			35.62	0.94
13.7621	0.0247739			37.31	0.94
13.7621	0			37.31	0.942857
13.8038	0			38.62	0.942857
13.8038	0.0247739			38.62	0.945714
13.8455	0.0247739			39.33	0.945714
13.8455	0			39.33	0.948571
13.8872	0			43.77	0.948571
13.8872	0.0247739			43.77	0.951429
13.9288	0.0247739			44.1	0.951429
13.9288	0			44.1	0.954286
13.9705	0			44.16	0.954286
13.9705	0.0247739			44.16	0.957143
14.0122	0.0247739			44.49	0.957143
14.0122	0			44.49	0.96
14.0539	0			44.81	0.96
14.0539	0.0247739			44.81	0.962857
14.0956	0.0247739			46.25	0.962857
14.0956	0			46.25	0.965714
14.1372	0			46.51	0.965714
14.1372	0.0247739			46.51	0.968571
14.1789	0.0247739			47.55	0.968571
14.1789	0			47.55	0.971429
14.2206	0			50.62	0.971429
14.2206	0.0247739			50.62	0.974286
14.2623	0.0247739			51.08	0.974286
14.2623	0			51.08	0.977143
14.304	0			51.47	0.977143
14.304	0.0247739			51.47	0.98
14.3456	0.0247739			52.84	0.98
14.3456	0			52.84	0.982857
14.3873	0			53.56	0.982857
14.3873	0.0247739			53.56	0.985714
14.429	0.0247739			55.64	0.985714
14.429	0			55.64	0.988571
14.4707	0			55.9	0.988571
14.4707	0.0247739			55.9	0.991429
14.5123	0.0247739			58.51	0.991429
14.5123	0			58.51	0.994286
14.554	0			59.17	0.994286
14.554	0.0247739			59.17	0.997143
14.5957	0.0247739			83.24	0.997143
14.5957	0			83.24	1
14.6374	0
14.6374	0.0247739
14.6791	0.0247739
14.6791	0
14.7207	0
14.7207	0.0247739
14.7624	0.0247739
14.7624	0
14.8041	0
14.8041	0.0247739
14.8458	0.0247739
14.8458	0
14.8874	0
14.8874	0.0247739
14.9291	0.0247739
14.9291	0
14.9708	0
14.9708	0.0247739
15.0125	0.0247739
15.0125	0
15.0542	0
15.0542	0.0247739
15.0958	0.0247739
15.0958	0
15.1375	0
15.1375	0.0247739
15.1792	0.0247739
15.1792	0
15.2209	0
15.2209	0.0247739
15.2625	0.0247739
15.2625	0
15.3042	0
15.3042	0.0247739
15.3459	0.0247739
15.3459	0
15.3876	0
15.3876	0.0247739
15.4293	0.0247739
15.4293	0
15.4709	0
15.4709	0.0247739
15.5126	0.0247739
15.5126	0
15.5543	0
15.5543	0.0247739
15.596	0.0247739
15.596	0
15.6377	0
15.6377	0.0247739
15.6793	0.0247739
15.6793	0
15.721	0
15.721	0.0247739
15.7627	0.0247739
15.7627	0
15.8044	0
15.8044	0.0247739
15.846	0.0247739
15.846	0
15.8877	0
15.8877	0.0247739
15.9294	0.0247739
15.9294	0
15.9711	0
15.9711	0.0247739
16.0128	0.0247739
16.0128	0
16.0544	0
16.0544	0.0247739
16.0961	0.0247739
16.0961	0
16.1378	0
16.1378	0.0247739
16.1795	0.0247739
16.1795	0
16.2211	0
16.2211	0.0247739
16.2628	0.0247739
16.2628	0
16.3045	0
16.3045	0.0247739
16.3462	0.0247739
16.3462	0
16.3879	0
16.3879	0.0247739
16.4295	0.0247739
16.4295	0
16.4712	0
16.4712	0.0247739
16.5129	0.0247739
16.5129	0
16.5546	0
16.5546	0.0247739
16.5963	0.0247739
16.5963	0
16.6379	0
16.6379	0.0247739
16.6796	0.0247739
16.6796	0
16.7213	0
16.7213	0.0247739
16.763	0.0247739
16.763	0
16.8046	0
16.8046	0.0247739
16.8463	0.0247739
16.8463	0
16.888	0
16.888	0.0145928
16.9297	0.0145928
16.9297	0
16.9714	0
16.9714	0.0145928
17.013	0.0145928
17.013	0
17.0547	0
17.0547	0.0145928
17.0964	0.0145928
17.0964	0
17.1381	0
17.1381	0.0145928
17.1797	0.0145928
17.1797	0
17.2214	0
17.2214	0.0145928
17.2631	0.0145928
17.2631	0
17.3048	0
17.3048	0.0145928
17.3465	0.0145928
17.3465	0
17.3881	0
17.3881	0.0145928
17.4298	0.0145928
17.4298	0
17.4715	0
17.4715	0.0145928
17.5132	0.0145928
17.5132	0
17.5549	0
17.5549	0.0145928
17.5965	0.0145928
17.5965	0
17.6382	0
17.6382	0.0145928
17.6799	0.0145928
17.6799	0
17.7216	0
17.7216	0.0145928
17.7632	0.0145928
17.7632	0
17.8049	0
17.8049	0.0145928
17.8466	0.0145928
17.8466	0
17.8883	0
17.8883	0.0145928
17.93	0.0145928
17.93	0
17.9716	0
17.9716	0.0145928
18.0133	0.0145928
18.0133	0
18.055	0
18.055	0.0145928
18.0967	0.0145928
18.0967	0
18.1383	0
18.1383	0.0145928
18.18	0.0145928
18.18	0
18.2217	0
18.2217	0.0145928
18.2634	0.0145928
18.2634	0
18.3051	0
18.3051	0.0145928
18.3467	0.0145928
18.3467	0
18.3884	0
18.3884	0.0145928
18.4301	0.0145928
18.4301	0
18.4718	0
18.4718	0.0145928
18.5135	0.0145928
18.5135	0
18.5551	0
18.5551	0.0145928
18.5968	0.0145928
18.5968	0
18.6385	0
18.6385	0.0145928
18.6802	0.0145928
18.6802	0
18.7218	0
18.7218	0.0145928
18.7635	0.0145928
18.7635	0
18.8052	0
18.8052	0.0145928
18.8469	0.0145928
18.8469	0
18.8886	0
18.8886	0.0145928
18.9302	0.0145928
18.9302	0
18.9719	0
18.9719	0.0145928
19.0136	0.0145928
19.0136	0
19.0553	0
19.0553	0.0145928
19.0969	0.0145928
19.0969	0
19.1386	0
19.1386	0.0145928
19.1803	0.0145928
19.1803	0
19.222	0
19.222	0.0145928
19.2637	0.0145928
19.2637	0
19.3053	0
19.3053	0.0145928
19.347	0.0145928
19.347	0
19.3887	0
19.3887	0.0145928
19.4304	0.0145928
19.4304	0
19.472	0
19.472	0.0145928
19.5137	0.0145928
19.5137	0
19.5554	0
19.5554	0.0145928
19.5971	0.0145928
19.5971	0
19.6388	0
19.6388	0.0145928
19.6804	0.0145928
19.6804	0
19.7221	0
19.7221	0.0145928
19.7638	0.0145928
19.7638	0
19.8055	0
19.8055	0.0145928
19.8472	0.0145928
19.8472	0
19.8888	0
19.8888	0.0145928
19.9305	0.0145928
19.9305	0
19.9722	0
19.9722	0.0145928
20.0139	0.0145928
20.0139	0
20.0555	0
20.0555	0.0145928
20.0972	0.0145928
20.0972	0
20.1389	0
20.1389	0.0145928
20.1806	0.0145928
20.1806	0
20.2223	0
20.2223	0.0145928
20.2639	0.0145928
20.2639	0
20.3056	0
20.3056	0.0145928
20.3473	0.0145928
20.3473	0
20.389	0
20.389	0.0145928
20.4306	0.0145928
20.4306	0
20.4723	0
20.4723	0.0145928
20.514	0.0145928
20.514	0
20.5557	0
20.5557	0.0145928
20.5974	0.0145928
20.5974	0
20.639	0
20.639	0.0145928
20.6807	0.0145928
20.6807	0
20.7224	0
20.7224	0.0145928
20.7641	0.0145928
20.7641	0
20.8058	0
20.8058	0.0145928
20.8474	0.0145928
20.8474	0
20.8891	0
20.8891	0.0145928
20.9308	0.0145928
20.9308	0
20.9725	0
20.9725	0.0145928
21.0141	0.0145928
21.0141	0
21.0558	0
21.0558	0.0145928
21.0975	0.0145928
21.0975	0
21.1392	0
21.1392	0.0145928
21.1809	0.0145928
21.1809	0
21.2225	0
21.2225	0.0145928
21.2642	0.0145928
21.2642	0
21.3059	0
21.3059	0.0145928
21.3476	0.0145928
21.3476	0
21.3892	0
21.3892	0.0145928
21.4309	0.0145928
21.4309	0
21.4726	0
21.4726	0.0145928
21.5143	0.0145928
21.5143	0
21.556	0
21.556	0.0145928
21.5976	0.0145928
21.5976	0
21.6393	0
21.6393	0.0145928
21.681	0.0145928
21.681	0
21.7227	0
21.7227	0.0145928
21.7644	0.0145928
21.7644	0
21.806	0
21.806	0.0145928
21.8477	0.0145928
21.8477	0
21.8894	0
21.8894	0.0145928
21.9311	0.0145928
21.9311	0
21.9727	0
21.9727	0.0145928
22.0144	0.0145928
22.0144	0
22.0561	0
22.0561	0.0145928
22.0978	0.0145928
22.0978	0
22.1395	0
22.1395	0.0145928
22.1811	0.0145928
22.1811	0
22.2228	0
22.2228	0.0145928
22.2645	0.0145928
22.2645	0
22.3062	0
22.3062	0.0145928
22.3478	0.0145928
22.3478	0
22.3895	0
22.3895	0.0145928
22.4312	0.0145928
22.4312	0
22.4729	0
22.4729	0.0145928
22.5146	0.0145928
22.5146	0
22.5562	0
22.5562	0.0145928
22.5979	0.0145928
22.5979	0
22.6396	0
22.6396	0.0145928
22.6813	0.0145928
22.6813	0
22.723	0
22.723	0.0145928
22.7646	0.0145928
22.7646	0
22.8063	0
22.8063	0.0145928
22.848	0.0145928
22.848	0
22.8897	0
22.8897	0.0145928
22.9313	0.0145928
22.9313	0
22.973	0
22.973	0.0145928
23.0147	0.0145928
23.0147	0
23.0564	0
23.0564	0.0145928
23.0981	0.0145928
23.0981	0
23.1397	0
23.1397	0.0145928
23.1814	0.0145928
23.1814	0
23.2231	0
23.2231	0.0145928
23.2648	0.0145928
23.2648	0
23.3064	0
23.3064	0.0145928
23.3481	0.0145928
23.3481	0
23.3898	0
23.3898	0.0145928
23.4315	0.0145928
23.4315	0
23.4732	0
23.4732	0.0145928
23.5148	0.0145928
23.5148	0
23.5565	0
23.5565	0.0145928
23.5982	0.0145928
23.5982	0
23.6399	0
23.6399	0.0145928
23.6815	0.0145928
23.6815	0
23.7232	0
23.7232	0.0145928
23.7649	0.0145928
23.7649	0
23.8066	0
23.8066	0.0145928
23.8483	0.0145928
23.8483	0
23.8899	0
23.8899	0.0145928
23.9316	0.0145928
23.9316	0
23.9733	0
23.9733	0.0145928
24.015	0.0145928
24.015	0
24.0567	0
24.0567	0.0145928
24.0983	0.0145928
24.0983	0
24.14	0
24.14	0.0145928
24.1817	0.0145928
24.1817	0
24.2234	0
24.2234	0.0145928
24.265	0.0145928
24.265	0
24.3067	0
24.3067	0.0145928
24.3484	0.0145928
24.3484	0
24.3901	0
24.3901	0.0145928
24.4318	0.0145928
24.4318	0
24.4734	0
24.4734	0.0145928
24.5151	0.0145928
24.5151	0
24.5568	0
24.5568	0.0145928
24.5985	0.0145928
24.5985	0
24.6401	0
24.6401	0.0145928
24.6818	0.0145928
24.6818	0
24.7235	0
24.7235	0.0145928
24.7652	0.0145928
24.7652	0
24.8069	0
24.8069	0.0145928
24.8485	0.0145928
24.8485	0
24.8902	0
24.8902	0.0145928
24.9319	0.0145928
24.9319	0
24.9736	0
24.9736	0.0145928
25.0153	0.0145928
25.0153	0
25.0569	0
25.0569	0.0145928
25.0986	0.0145928
25.0986	0
25.1403	0
25.1403	0.0145928
25.182	0.0145928
25.182	0
25.2236	0
25.2236	0.0145928
25.2653	0.0145928
25.2653	0
25.307	0
25.307	0.00882358
25.3491	0.00882358
25.3491	0
25.3912	0
25.3912	0.00882358
25.4333	0.00882358
25.4333	0
25.4754	0
25.4754	0.00882358
25.5175	0.00882358
25.5175	0
25.5596	0
25.5596	0.00882358
25.6017	0.00882358
25.6017	0
25.6438	0
25.6438	0.00882358
25.6859	0.00882358
25.6859	0
25.728	0
25.728	0.00882358
25.77	0.00882358
25.77	0
25.8121	0
25.8121	0.00882358
25.8542	0.00882358
25.8542	0
25.8963	0
25.8963	0.00882358
25.9384	0.00882358
25.9384	0
25.9805	0
25.9805	0.00882358
26.0226	0.00882358
26.0226	0
26.0647	0
26.0647	0.00882358
26.1068	0.00882358
26.1068	0
26.1489	0
26.1489	0.00882358
26.191	0.00882358
26.191	0
26.2331	0
26.2331	0.00882358
26.2752	0.00882358
26.2752	0
26.3173	0
26.3173	0.00882358
26.3594	0.00882358
26.3594	0
26.4015	0
26.4015	0.00882358
26.4436	0.00882358
26.4436	0
26.4857	0
26.4857	0.00882358
26.5278	0.00882358
26.5278	0
26.5699	0
26.5699	0.00882358
26.6119	0.00882358
26.6119	0
26.654	0
26.654	0.00882358
26.6961	0.00882358
26.6961	0
26.7382	0
26.7382	0.00882358
26.7803	0.00882358
26.7803	0
26.8224	0
26.8224	0.00882358
26.8645	0.00882358
26.8645	0
26.9066	0
26.9066	0.00882358
26.9487	0.00882358
26.9487	0
26.9908	0
26.9908	0.00882358
27.0329	0.00882358
27.0329	0
27.075	0
27.075	0.00882358
27.1171	0.00882358
27.1171	0
27.1592	0
27.1592	0.00882358
27.2013	0.00882358
27.2013	0
27.2434	0
27.2434	0.00882358
27.2855	0.00882358
27.2855	0
27.3276	0
27.3276	0.00882358
27.3697	0.00882358
27.3697	0
27.4118	0
27.4118	0.00882358
27.4538	0.00882358
27.4538	0
27.4959	0
27.4959	0.00882358
27.538	0.00882358
27.538	0
27.5801	0
27.5801	0.00882358
27.6222	0.00882358
27.6222	0
27.6643	0
27.6643	0.00882358
27.7064	0.00882358
27.7064	0
27.7485	0
27.7485	0.00882358
27.7906	0.00882358
27.7906	0
27.8327	0
27.8327	0.00882358
27.8748	0.00882358
27.8748	0
27.9169	0
27.9169	0.00882358
27.959	0.00882358
27.959	0
28.0011	0
28.0011	0.00882358
28.0432	0.00882358
28.0432	0
28.0853	0
28.0853	0.00882358
28.1274	0.00882358
28.1274	0
28.1695	0
28.1695	0.00882358
28.2116	0.00882358
28.2116	0
28.2537	0
28.2537	0.00882358
28.2957	0.00882358
28.2957	0
28.3378	0
28.3378	0.00882358
28.3799	0.00882358
28.3799	0
28.422	0
28.422	0.00882358
28.4641	0.00882358
28.4641	0
28.5062	0
28.5062	0.00882358
28.5483	0.00882358
28.5483	0
28.5904	0
28.5904	0.00882358
28.6325	0.00882358
28.6325	0
28.6746	0
28.6746	0.00882358
28.7167	0.00882358
28.7167	0
28.7588	0
28.7588	0.00882358
28.8009	0.00882358
28.8009	0
28.843	0
28.843	0.00882358
28.8851	0.00882358
28.8851	0
28.9272	0
28.9272	0.00882358
28.9693	0.00882358
28.9693	0
29.0114	0
29.0114	0.00882358
29.0535	0.00882358
29.0535	0
29.0955	0
29.0955	0.00882358
29.1376	0.00882358
29.1376	0
29.1797	0
29.1797	0.00882358
29.2218	0.00882358
29.2218	0
29.2639	0
29.2639	0.00882358
29.306	0.00882358
29.306	0
29.3481	0
29.3481	0.00882358
29.3902	0.00882358
29.3902	0
29.4323	0
29.4323	0.00882358
29.4744	0.00882358
29.4744	0
29.5165	0
29.5165	0.00882358
29.5586	0.00882358
29.5586	0
29.6007	0
29.6007	0.00882358
29.6428	0.00882358
29.6428	0
29.6849	0
29.6849	0.00882358
29.727	0.00882358
29.727	0
29.7691	0
29.7691	0.00882358
29.8112	0.00882358
29.8112	0
29.8533	0
29.8533	0.00882358
29.8954	0.00882358
29.8954	0
29.9375	0
29.9375	0.00882358
29.9795	0.00882358
29.9795	0
30.0216	0
30.0216	0.00882358
30.0637	0.00882358
30.0637	0
30.1058	0
30.1058	0.00882358
30.1479	0.00882358
30.1479	0
30.19	0
30.19	0.00882358
30.2321	0.00882358
30.2321	0
30.2742	0
30.2742	0.00882358
30.3163	0.00882358
30.3163	0
30.3584	0
30.3584	0.00882358
30.4005	0.00882358
30.4005	0
30.4426	0
30.4426	0.00882358
30.4847	0.00882358
30.4847	0
30.5268	0
30.5268	0.00882358
30.5689	0.00882358
30.5689	0
30.611	0
30.611	0.00882358
30.6531	0.00882358
30.6531	0
30.6952	0
30.6952	0.00882358
30.7373	0.00882358
30.7373	0
30.7794	0
30.7794	0.00882358
30.8214	0.00882358
30.8214	0
30.8635	0
30.8635	0.00882358
30.9056	0.00882358
30.9056	0
30.9477	0
30.9477	0.00882358
30.9898	0.00882358
30.9898	0
31.0319	0
31.0319	0.00882358
31.074	0.00882358
31.074	0
31.1161	0
31.1161	0.00882358
31.1582	0.00882358
31.1582	0
31.2003	0
31.2003	0.00882358
31.2424	0.00882358
31.2424	0
31.2845	0
31.2845	0.00882358
31.3266	0.00882358
31.3266	0
31.3687	0
31.3687	0.00882358
31.4108	0.00882358
31.4108	0
31.4529	0
31.4529	0.00882358
31.495	0.00882358
31.495	0
31.5371	0
31.5371	0.00882358
31.5792	0.00882358
31.5792	0
31.6212	0
31.6212	0.00882358
31.6633	0.00882358
31.6633	0
31.7054	0
31.7054	0.00882358
31.7475	0.00882358
31.7475	0
31.7896	0
31.7896	0.00882358
31.8317	0.00882358
31.8317	0
31.8738	0
31.8738	0.00882358
31.9159	0.00882358
31.9159	0
31.958	0
31.958	0.00882358
32.0001	0.00882358
32.0001	0
32.0422	0
32.0422	0.00882358
32.0843	0.00882358
32.0843	0
32.1264	0
32.1264	0.00882358
32.1685	0.00882358
32.1685	0
32.2106	0
32.2106	0.00882358
32.2527	0.00882358
32.2527	0
32.2948	0
32.2948	0.00882358
32.3369	0.00882358
32.3369	0
32.379	0
32.379	0.00882358
32.4211	0.00882358
32.4211	0
32.4631	0
32.4631	0.00882358
32.5052	0.00882358
32.5052	0
32.5473	0
32.5473	0.00882358
32.5894	0.00882358
32.5894	0
32.6315	0
32.6315	0.00882358
32.6736	0.00882358
32.6736	0
32.7157	0
32.7157	0.00882358
32.7578	0.00882358
32.7578	0
32.7999	0
32.7999	0.00882358
32.842	0.00882358
32.842	0
32.8841	0
32.8841	0.00882358
32.9262	0.00882358
32.9262	0
32.9683	0
32.9683	0.00882358
33.0104	0.00882358
33.0104	0
33.0525	0
33.0525	0.00882358
33.0946	0.00882358
33.0946	0
33.1367	0
33.1367	0.00882358
33.1788	0.00882358
33.1788	0
33.2209	0
33.2209	0.00882358
33.263	0.00882358
33.263	0
33.3051	0
33.3051	0.00882358
33.3471	0.00882358
33.3471	0
33.3892	0
33.3892	0.00882358
33.4313	0.00882358
33.4313	0
33.4734	0
33.4734	0.00882358
33.5155	0.00882358
33.5155	0
33.5576	0
33.5576	0.00882358
33.5997	0.00882358
33.5997	0
33.6418	0
33.6418	0.00882358
33.6839	0.00882358
33.6839	0
33.726	0
33.726	0.00271495
33.7681	0.00271495
33.7681	0
33.8102	0
33.8102	0.00271495
33.8523	0.00271495
33.8523	0
33.8944	0
33.8944	0.00271495
33.9365	0.00271495
33.9365	0
33.9786	0
33.9786	0.00271495
34.0207	0.00271495
34.0207	0
34.0628	0
34.0628	0.00271495
34.1049	0.00271495
34.1049	0
34.1469	0
34.1469	0.00271495
34.189	0.00271495
34.189	0
34.2311	0
34.2311	0.00271495
34.2732	0.00271495
34.2732	0
34.3153	0
34.3153	0.00271495
34.3574	0.00271495
34.3574	0
34.3995	0
34.3995	0.00271495
34.4416	0.00271495
34.4416	0
34.4837	0
34.4837	0.00271495
34.5258	0.00271495
34.5258	0
34.5679	0
34.5679	0.00271495
34.61	0.00271495
34.61	0
34.6521	0
34.6521	0.00271495
34.6942	0.00271495
34.6942	0
34.7363	0
34.7363	0.00271495
34.7784	0.00271495
34.7784	0
34.8205	0
34.8205	0.00271495
34.8626	0.00271495
34.8626	0
34.9047	0
34.9047	0.00271495
34.9468	0.00271495
34.9468	0
34.9888	0
34.9888	0.00271495
35.0309	0.00271495
35.0309	0
35.073	0
35.073	0.00271495
35.1151	0.00271495
35.1151	0
35.1572	0
35.1572	0.00271495
35.1993	0.00271495
35.1993	0
35.2414	0
35.2414	0.00271495
35.2835	0.00271495
35.2835	0
35.3256	0
35.3256	0.00271495
35.3677	0.00271495
35.3677	0
35.4098	0
35.4098	0.00271495
35.4519	0.00271495
35.4519	0
35.494	0
35.494	0.00271495
35.5361	0.00271495
35.5361	0
35.5782	0
35.5782	0.00271495
35.6203	0.00271495
35.6203	0
35.6624	0
35.6624	0.00271495
35.7045	0.00271495
35.7045	0
35.7466	0
35.7466	0.00271495
35.7887	0.00271495
35.7887	0
35.8307	0
35.8307	0.00271495
35.8728	0.00271495
35.8728	0
35.9149	0
35.9149	0.00271495
35.957	0.00271495
35.957	0
35.9991	0
35.9991	0.00271495
36.0412	0.00271495
36.0412	0
36.0833	0
36.0833	0.00271495
36.1254	0.00271495
36.1254	0
36.1675	0
36.1675	0.00271495
36.2096	0.00271495
36.2096	0
36.2517	0
36.2517	0.00271495
36.2938	0.00271495
36.2938	0
36.3359	0
36.3359	0.00271495
36.378	0.00271495
36.378	0
36.4201	0
36.4201	0.00271495
36.4622	0.00271495
36.4622	0
36.5043	0
36.5043	0.00271495
36.5464	0.00271495
36.5464	0
36.5885	0
36.5885	0.00271495
36.6306	0.00271495
36.6306	0
36.6726	0
36.6726	0.00271495
36.7147	0.00271495
36.7147	0
36.7568	0
36.7568	0.00271495
36.7989	0.00271495
36.7989	0
36.841	0
36.841	0.00271495
36.8831	0.00271495
36.8831	0
36.9252	0
36.9252	0.00271495
36.9673	0.00271495
36.9673	0
37.0094	0
37.0094	0.00271495
37.0515	0.00271495
37.0515	0
37.0936	0
37.0936	0.00271495
37.1357	0.00271495
37.1357	0
37.1778	0
37.1778	0.00271495
37.2199	0.00271495
37.2199	0
37.262	0
37.262	0.00271495
37.3041	0.00271495
37.3041	0
37.3462	0
37.3462	0.00271495
37.3883	0.00271495
37.3883	0
37.4304	0
37.4304	0.00271495
37.4725	0.00271495
37.4725	0
37.5145	0
37.5145	0.00271495
37.5566	0.00271495
37.5566	0
37.5987	0
37.5987	0.00271495
37.6408	0.00271495
37.6408	0
37.6829	0
37.6829	0.00271495
37.725	0.00271495
37.725	0
37.7671	0
37.7671	0.00271495
37.8092	0.00271495
37.8092	0
37.8513	0
37.8513	0.00271495
37.8934	0.00271495
37.8934	0
37.9355	0
37.9355	0.00271495
37.9776	0.00271495
37.9776	0
38.0197	0
38.0197	0.00271495
38.0618	0.00271495
38.0618	0
38.1039	0
38.1039	0.00271495
38.146	0.00271495
38.146	0
38.1881	0
38.1881	0.00271495
38.2302	0.00271495
38.2302	0
38.2723	0
38.2723	0.00271495
38.3144	0.00271495
38.3144	0
38.3564	0
38.3564	0.00271495
38.3985	0.00271495
38.3985	0
38.4406	0
38.4406	0.00271495
38.4827	0.00271495
38.4827	0
38.5248	0
38.5248	0.00271495
38.5669	0.00271495
38.5669	0
38.609	0
38.609	0.00271495
38.6511	0.00271495
38.6511	0
38.6932	0
38.6932	0.00271495
38.7353	0.00271495
38.7353	0
38.7774	0
38.7774	0.00271495
38.8195	0.00271495
38.8195	0
38.8616	0
38.8616	0.00271495
38.9037	0.00271495
38.9037	0
38.9458	0
38.9458	0.00271495
38.9879	0.00271495
38.9879	0
39.03	0
39.03	0.00271495
39.0721	0.00271495
39.0721	0
39.1142	0
39.1142	0.00271495
39.1563	0.00271495
39.1563	0
39.1983	0
39.1983	0.00271495
39.2404	0.00271495
39.2404	0
39.2825	0
39.2825	0.00271495
39.3246	0.00271495
39.3246	0
39.3667	0
39.3667	0.00271495
39.4088	0.00271495
39.4088	0
39.4509	0
39.4509	0.00271495
39.493	0.00271495
39.493	0
39.5351	0
39.5351	0.00271495
39.5772	0.00271495
39.5772	0
39.6193	0
39.6193	0.00271495
39.6614	0.00271495
39.6614	0
39.7035	0
39.7035	0.00271495
39.7456	0.00271495
39.7456	0
39.7877	0
39.7877	0.00271495
39.8298	0.00271495
39.8298	0
39.8719	0
39.8719	0.00271495
39.914	0.00271495
39.914	0
39.9561	0
39.9561	0.00271495
39.9982	0.00271495
39.9982	0
40.0403	0
40.0403	0.00271495
40.0823	0.00271495
40.0823	0
40.1244	0
40.1244	0.00271495
40.1665	0.00271495
40.1665	0
40.2086	0
40.2086	0.00271495
40.2507	0.00271495
40.2507	0
40.2928	0
40.2928	0.00271495
40.3349	0.00271495
40.3349	0
40.377	0
40.377	0.00271495
40.4191	0.00271495
40.4191	0
40.4612	0
40.4612	0.00271495
40.5033	0.00271495
40.5033	0
40.5454	0
40.5454	0.00271495
40.5875	0.00271495
40.5875	0
40.6296	0
40.6296	0.00271495
40.6717	0.00271495
40.6717	0
40.7138	0
40.7138	0.00271495
40.7559	0.00271495
40.7559	0
40.798	0
40.798	0.00271495
40.8401	0.00271495
40.8401	0
40.8821	0
40.8821	0.00271495
40.9242	0.00271495
40.9242	0
40.9663	0
40.9663	0.00271495
41.0084	0.00271495
41.0084	0
41.0505	0
41.0505	0.00271495
41.0926	0.00271495
41.0926	0
41.1347	0
41.1347	0.00271495
41.1768	0.00271495
41.1768	0
41.2189	0
41.2189	0.00271495
41.261	0.00271495
41.261	0
41.3031	0
41.3031	0.00271495
41.3452	0.00271495
41.3452	0
41.3873	0
41.3873	0.00271495
41.4294	0.00271495
41.4294	0
41.4715	0
41.4715	0.00271495
41.5136	0.00271495
41.5136	0
41.5557	0
41.5557	0.00271495
41.5978	0.00271495
41.5978	0
41.6399	0
41.6399	0.00271495
41.682	0.00271495
41.682	0
41.724	0
41.724	0.00271495
41.7661	0.00271495
41.7661	0
41.8082	0
41.8082	0.00271495
41.8503	0.00271495
41.8503	0
[truncated: 1,620 more rows]

## Sheet: Distribution fitting3_HID
75.15	0	75.15	0	75.15	0
75.15	0.00105392	75.15	0.00105392	75.15	0.00285714
75.5024	0.00105392	145.635	0.00105392	117.43	0.00285714
75.5024	0	145.635	0	117.43	0.00571429
75.8548	0	145.635	0.00514801	124.2	0.00571429
75.8548	0.00105392	216.12	0.00514801	124.2	0.00857143
76.2073	0.00105392	216.12	0	125.83	0.00857143
76.2073	0	216.12	0.00437783	125.83	0.0114286
76.5597	0	286.605	0.00437783	129.89	0.0114286
76.5597	0.00105392	286.605	0	129.89	0.0142857
76.9121	0.00105392	286.605	0.00222945	130.43	0.0142857
76.9121	0	357.09	0.00222945	130.43	0.0171429
77.2645	0	357.09	0	130.98	0.0171429
77.2645	0.00105392	357.09	0.000689103	130.98	0.02
77.617	0.00105392	427.575	0.000689103	131.25	0.02
77.617	0	427.575	0	131.25	0.0228571
77.9694	0	427.575	0.000324284	132.06	0.0228571
77.9694	0.00105392	498.06	0.000324284	132.06	0.0257143
78.3218	0.00105392	498.06	0	132.06	0.0257143
78.3218	0	498.06	0.000121606	132.06	0.0285714
78.6743	0	568.545	0.000121606	133.69	0.0285714
78.6743	0.00105392	568.545	0	133.69	0.0314286
79.0267	0.00105392	568.545	0.000121606	135.85	0.0314286
79.0267	0	639.03	0.000121606	135.85	0.0342857
79.3791	0	639.03	0	136.12	0.0342857
79.3791	0.00105392	639.03	8.10709e-05	136.12	0.0371429
79.7315	0.00105392	709.515	8.10709e-05	136.4	0.0371429
79.7315	0	709.515	0	136.4	0.04
80.084	0	709.515	4.05355e-05	138.02	0.04
80.084	0.00105392	780	4.05355e-05	138.02	0.0428571
80.4364	0.00105392	780	0	138.02	0.0428571
80.4364	0			138.02	0.0457143
80.7888	0			138.56	0.0457143
80.7888	0.00105392			138.56	0.0485714
81.1412	0.00105392			141	0.0485714
81.1412	0			141	0.0514286
81.4937	0			141	0.0514286
81.4937	0.00105392			141	0.0542857
81.8461	0.00105392			141.27	0.0542857
81.8461	0			141.27	0.0571429
82.1985	0			141.82	0.0571429
82.1985	0.00105392			141.82	0.06
82.5509	0.00105392			142.09	0.06
82.5509	0			142.09	0.0628571
82.9034	0			142.9	0.0628571
82.9034	0.00105392			142.9	0.0657143
83.2558	0.00105392			143.71	0.0657143
83.2558	0			143.71	0.0685714
83.6082	0			144.8	0.0685714
83.6082	0.00105392			144.8	0.0714286
83.9606	0.00105392			145.61	0.0714286
83.9606	0			145.61	0.0742857
84.3131	0			147.24	0.0742857
84.3131	0.00105392			147.24	0.0771429
84.6655	0.00105392			147.78	0.0771429
84.6655	0			147.78	0.08
85.0179	0			148.05	0.08
85.0179	0.00105392			148.05	0.0828571
85.3703	0.00105392			148.59	0.0828571
85.3703	0			148.59	0.0857143
85.7228	0			149.4	0.0857143
85.7228	0.00105392			149.4	0.0885714
86.0752	0.00105392			149.67	0.0885714
86.0752	0			149.67	0.0914286
86.4276	0			150.49	0.0914286
86.4276	0.00105392			150.49	0.0942857
86.78	0.00105392			151.03	0.0942857
86.78	0			151.03	0.0971429
87.1325	0			151.3	0.0971429
87.1325	0.00105392			151.3	0.1
87.4849	0.00105392			152.38	0.1
87.4849	0			152.38	0.102857
87.8373	0			153.47	0.102857
87.8373	0.00105392			153.47	0.105714
88.1897	0.00105392			154.28	0.105714
88.1897	0			154.28	0.108571
88.5422	0			154.82	0.108571
88.5422	0.00105392			154.82	0.111429
88.8946	0.00105392			155.64	0.111429
88.8946	0			155.64	0.114286
89.247	0			155.91	0.114286
89.247	0.00105392			155.91	0.117143
89.5994	0.00105392			157.26	0.117143
89.5994	0			157.26	0.12
89.9519	0			157.53	0.12
89.9519	0.00105392			157.53	0.122857
90.3043	0.00105392			158.89	0.122857
90.3043	0			158.89	0.125714
90.6567	0			160.24	0.125714
90.6567	0.00105392			160.24	0.128571
91.0091	0.00105392			160.51	0.128571
91.0091	0			160.51	0.131429
91.3616	0			160.51	0.131429
91.3616	0.00105392			160.51	0.134286
91.714	0.00105392			160.51	0.134286
91.714	0			160.51	0.137143
92.0664	0			161.06	0.137143
92.0664	0.00105392			161.06	0.14
92.4188	0.00105392			161.33	0.14
92.4188	0			161.33	0.142857
92.7713	0			162.41	0.142857
92.7713	0.00105392			162.41	0.145714
93.1237	0.00105392			162.95	0.145714
93.1237	0			162.95	0.148571
93.4761	0			162.95	0.148571
93.4761	0.00105392			162.95	0.151429
93.8285	0.00105392			163.22	0.151429
93.8285	0			163.22	0.154286
94.1809	0			164.58	0.154286
94.1809	0.00105392			164.58	0.157143
94.5334	0.00105392			164.58	0.157143
94.5334	0			164.58	0.16
94.8858	0			164.85	0.16
94.8858	0.00105392			164.85	0.162857
95.2382	0.00105392			165.12	0.162857
95.2382	0			165.12	0.165714
95.5906	0			165.66	0.165714
95.5906	0.00105392			165.66	0.168571
95.9431	0.00105392			166.21	0.168571
95.9431	0			166.21	0.171429
96.2955	0			166.21	0.171429
96.2955	0.00105392			166.21	0.174286
96.6479	0.00105392			166.75	0.174286
96.6479	0			166.75	0.177143
97.0003	0			167.02	0.177143
97.0003	0.00105392			167.02	0.18
97.3528	0.00105392			167.56	0.18
97.3528	0			167.56	0.182857
97.7052	0			167.64	0.182857
97.7052	0.00105392			167.64	0.185714
98.0576	0.00105392			167.83	0.185714
98.0576	0			167.83	0.188571
98.41	0			168.1	0.188571
98.41	0.00105392			168.1	0.191429
98.7625	0.00105392			168.1	0.191429
98.7625	0			168.1	0.194286
99.1149	0			171.3	0.194286
99.1149	0.00105392			171.3	0.197143
99.4673	0.00105392			171.63	0.197143
99.4673	0			171.63	0.2
99.8197	0			171.63	0.2
99.8197	0.00105392			171.63	0.202857
100.172	0.00105392			171.63	0.202857
100.172	0			171.63	0.205714
100.525	0			171.63	0.205714
100.525	0.00105392			171.63	0.208571
100.877	0.00105392			172.17	0.208571
100.877	0			172.17	0.211429
101.229	0			172.71	0.211429
101.229	0.00105392			172.71	0.214286
101.582	0.00105392			172.98	0.214286
101.582	0			172.98	0.217143
101.934	0			172.98	0.217143
101.934	0.00105392			172.98	0.22
102.287	0.00105392			173.25	0.22
102.287	0			173.25	0.222857
102.639	0			173.52	0.222857
102.639	0.00105392			173.52	0.225714
102.992	0.00105392			173.79	0.225714
102.992	0			173.79	0.228571
103.344	0			174.07	0.228571
103.344	0.00105392			174.07	0.231429
103.696	0.00105392			174.88	0.231429
103.696	0			174.88	0.234286
104.049	0			175.96	0.234286
104.049	0.00105392			175.96	0.237143
104.401	0.00105392			176.5	0.237143
104.401	0			176.5	0.24
104.754	0			177.05	0.24
104.754	0.00105392			177.05	0.242857
105.106	0.00105392			177.32	0.242857
105.106	0			177.32	0.245714
105.459	0			177.59	0.245714
105.459	0.00105392			177.59	0.248571
105.811	0.00105392			178.4	0.248571
105.811	0			178.4	0.251429
106.163	0			178.4	0.251429
106.163	0.00105392			178.4	0.254286
106.516	0.00105392			178.67	0.254286
106.516	0			178.67	0.257143
106.868	0			178.94	0.257143
106.868	0.00105392			178.94	0.26
107.221	0.00105392			179.49	0.26
107.221	0			179.49	0.262857
107.573	0			179.76	0.262857
107.573	0.00105392			179.76	0.265714
107.926	0.00105392			179.76	0.265714
107.926	0			179.76	0.268571
108.278	0			179.76	0.268571
108.278	0.00105392			179.76	0.271429
108.63	0.00105392			181.11	0.271429
108.63	0			181.11	0.274286
108.983	0			181.11	0.274286
108.983	0.00105392			181.11	0.277143
109.335	0.00105392			181.65	0.277143
109.335	0			181.65	0.28
109.688	0			181.65	0.28
109.688	0.00105392			181.65	0.282857
110.04	0.00105392			182.47	0.282857
110.04	0			182.47	0.285714
110.392	0			182.47	0.285714
110.392	0.00105392			182.47	0.288571
110.745	0.00105392			182.74	0.288571
110.745	0			182.74	0.291429
111.097	0			183.01	0.291429
111.097	0.00105392			183.01	0.294286
111.45	0.00105392			183.01	0.294286
111.45	0			183.01	0.297143
111.802	0			183.28	0.297143
111.802	0.00105392			183.28	0.3
112.155	0.00105392			184.91	0.3
112.155	0			184.91	0.302857
112.507	0			185.18	0.302857
112.507	0.00105392			185.18	0.305714
112.859	0.00105392			186.26	0.305714
112.859	0			186.26	0.308571
113.212	0			186.53	0.308571
113.212	0.00105392			186.53	0.311429
113.564	0.00105392			188.16	0.311429
113.564	0			188.16	0.314286
113.917	0			188.97	0.314286
113.917	0.00105392			188.97	0.317143
114.269	0.00105392			189.51	0.317143
114.269	0			189.51	0.32
114.622	0			189.51	0.32
114.622	0.00105392			189.51	0.322857
114.974	0.00105392			190.33	0.322857
114.974	0			190.33	0.325714
115.326	0			190.6	0.325714
115.326	0.00105392			190.6	0.328571
115.679	0.00105392			191.14	0.328571
115.679	0			191.14	0.331429
116.031	0			191.14	0.331429
116.031	0.00105392			191.14	0.334286
116.384	0.00105392			192.22	0.334286
116.384	0			192.22	0.337143
116.736	0			192.49	0.337143
116.736	0.00105392			192.49	0.34
117.089	0.00105392			193.58	0.34
117.089	0			193.58	0.342857
117.441	0			194.12	0.342857
117.441	0.00105392			194.12	0.345714
117.793	0.00105392			194.66	0.345714
117.793	0			194.66	0.348571
118.146	0			194.66	0.348571
118.146	0.00105392			194.66	0.351429
118.498	0.00105392			194.66	0.351429
118.498	0			194.66	0.354286
118.851	0			194.93	0.354286
118.851	0.00105392			194.93	0.357143
119.203	0.00105392			195.2	0.357143
119.203	0			195.2	0.36
119.556	0			195.75	0.36
119.556	0.00105392			195.75	0.362857
119.908	0.00105392			197.91	0.362857
119.908	0			197.91	0.365714
120.26	0			197.91	0.365714
120.26	0.00105392			197.91	0.368571
120.613	0.00105392			198.46	0.368571
120.613	0			198.46	0.371429
120.965	0			198.73	0.371429
120.965	0.00105392			198.73	0.374286
121.318	0.00105392			199.27	0.374286
121.318	0			199.27	0.377143
121.67	0			199.54	0.377143
121.67	0.00105392			199.54	0.38
122.023	0.00105392			200.08	0.38
122.023	0			200.08	0.382857
122.375	0			201.17	0.382857
122.375	0.00105392			201.17	0.385714
122.727	0.00105392			201.98	0.385714
122.727	0			201.98	0.388571
123.08	0			201.98	0.388571
123.08	0.00105392			201.98	0.391429
123.432	0.00105392			203.6	0.391429
123.432	0			203.6	0.394286
123.785	0			204.69	0.394286
123.785	0.00105392			204.69	0.397143
124.137	0.00105392			205.23	0.397143
124.137	0			205.23	0.4
124.489	0			207.13	0.4
124.489	0.00105392			207.13	0.402857
124.842	0.00105392			207.94	0.402857
124.842	0			207.94	0.405714
125.194	0			207.94	0.405714
125.194	0.00105392			207.94	0.408571
125.547	0.00105392			208.48	0.408571
125.547	0			208.48	0.411429
125.899	0			209.02	0.411429
125.899	0.00105392			209.02	0.414286
126.252	0.00105392			209.84	0.414286
126.252	0			209.84	0.417143
126.604	0			210.38	0.417143
126.604	0.00105392			210.38	0.42
126.956	0.00105392			210.65	0.42
126.956	0			210.65	0.422857
127.309	0			212.6	0.422857
127.309	0.00105392			212.6	0.425714
127.661	0.00105392			214.72	0.425714
127.661	0			214.72	0.428571
128.014	0			215.26	0.428571
128.014	0.00105392			215.26	0.431429
128.366	0.00105392			215.53	0.431429
128.366	0			215.53	0.434286
128.719	0			215.53	0.434286
128.719	0.00105392			215.53	0.437143
129.071	0.00105392			216.61	0.437143
129.071	0			216.61	0.44
129.423	0			217.97	0.44
129.423	0.00105392			217.97	0.442857
129.776	0.00105392			218.78	0.442857
129.776	0			218.78	0.445714
130.128	0			219.05	0.445714
130.128	0.00105392			219.05	0.448571
130.481	0.00105392			219.32	0.448571
130.481	0			219.32	0.451429
130.833	0			219.32	0.451429
130.833	0.00105392			219.32	0.454286
131.186	0.00105392			219.86	0.454286
131.186	0			219.86	0.457143
131.538	0			221.76	0.457143
131.538	0.00105392			221.76	0.46
131.89	0.00105392			222.3	0.46
131.89	0			222.3	0.462857
132.243	0			222.3	0.462857
132.243	0.00105392			222.3	0.465714
132.595	0.00105392			222.57	0.465714
132.595	0			222.57	0.468571
132.948	0			222.57	0.468571
132.948	0.00105392			222.57	0.471429
133.3	0.00105392			222.85	0.471429
133.3	0			222.85	0.474286
133.653	0			223.12	0.474286
133.653	0.00105392			223.12	0.477143
134.005	0.00105392			224.2	0.477143
134.005	0			224.2	0.48
134.357	0			224.2	0.48
134.357	0.00105392			224.2	0.482857
134.71	0.00105392			224.47	0.482857
134.71	0			224.47	0.485714
135.062	0			225.28	0.485714
135.062	0.00105392			225.28	0.488571
135.415	0.00105392			225.56	0.488571
135.415	0			225.56	0.491429
135.767	0			226.1	0.491429
135.767	0.00105392			226.1	0.494286
136.12	0.00105392			226.1	0.494286
136.12	0			226.1	0.497143
136.472	0			226.1	0.497143
136.472	0.00105392			226.1	0.5
136.824	0.00105392			226.37	0.5
136.824	0			226.37	0.502857
137.177	0			227.18	0.502857
137.177	0.00105392			227.18	0.505714
137.529	0.00105392			227.18	0.505714
137.529	0			227.18	0.508571
137.882	0			227.99	0.508571
137.882	0.00105392			227.99	0.511429
138.234	0.00105392			228.54	0.511429
138.234	0			228.54	0.514286
138.587	0			230.16	0.514286
138.587	0.00105392			230.16	0.517143
138.939	0.00105392			231.52	0.517143
138.939	0			231.52	0.52
139.291	0			231.79	0.52
139.291	0.00105392			231.79	0.522857
139.644	0.00105392			232.33	0.522857
139.644	0			232.33	0.525714
139.996	0			232.6	0.525714
139.996	0.00105392			232.6	0.528571
140.349	0.00105392			232.6	0.528571
140.349	0			232.6	0.531429
140.701	0			233.96	0.531429
140.701	0.00105392			233.96	0.534286
141.053	0.00105392			234.23	0.534286
141.053	0			234.23	0.537143
141.406	0			235.58	0.537143
141.406	0.00105392			235.58	0.54
141.758	0.00105392			236.12	0.54
141.758	0			236.12	0.542857
142.111	0			236.12	0.542857
142.111	0.00105392			236.12	0.545714
142.463	0.00105392			237.48	0.545714
142.463	0			237.48	0.548571
142.816	0			238.02	0.548571
142.816	0.00105392			238.02	0.551429
143.168	0.00105392			238.83	0.551429
143.168	0			238.83	0.554286
143.52	0			239.11	0.554286
143.52	0.00105392			239.11	0.557143
143.873	0.00105392			239.38	0.557143
143.873	0			239.38	0.56
144.225	0			239.65	0.56
144.225	0.00105392			239.65	0.562857
144.578	0.00105392			239.65	0.562857
144.578	0			239.65	0.565714
144.93	0			239.92	0.565714
144.93	0.00105392			239.92	0.568571
145.283	0.00105392			241	0.568571
145.283	0			241	0.571429
145.635	0			241	0.571429
145.635	0.00514801			241	0.574286
145.984	0.00514801			242.63	0.574286
145.984	0			242.63	0.577143
146.333	0			242.63	0.577143
146.333	0.00514801			242.63	0.58
146.682	0.00514801			243.98	0.58
146.682	0			243.98	0.582857
147.031	0			244.8	0.582857
147.031	0.00514801			244.8	0.585714
147.38	0.00514801			246.15	0.585714
147.38	0			246.15	0.588571
147.729	0			247.24	0.588571
147.729	0.00514801			247.24	0.591429
148.078	0.00514801			248.32	0.591429
148.078	0			248.32	0.594286
148.426	0			248.59	0.594286
148.426	0.00514801			248.59	0.597143
148.775	0.00514801			248.59	0.597143
148.775	0			248.59	0.6
149.124	0			248.86	0.6
149.124	0.00514801			248.86	0.602857
149.473	0.00514801			249.67	0.602857
149.473	0			249.67	0.605714
149.822	0			250.22	0.605714
149.822	0.00514801			250.22	0.608571
150.171	0.00514801			252.38	0.608571
150.171	0			252.38	0.611429
150.52	0			252.38	0.611429
150.52	0.00514801			252.38	0.614286
150.869	0.00514801			253.2	0.614286
150.869	0			253.2	0.617143
151.218	0			253.2	0.617143
151.218	0.00514801			253.2	0.62
151.567	0.00514801			253.74	0.62
151.567	0			253.74	0.622857
151.916	0			254.01	0.622857
151.916	0.00514801			254.01	0.625714
152.265	0.00514801			254.28	0.625714
152.265	0			254.28	0.628571
152.614	0			254.88	0.628571
152.614	0.00514801			254.88	0.631429
152.963	0.00514801			255.09	0.631429
152.963	0			255.09	0.634286
153.312	0			255.09	0.634286
153.312	0.00514801			255.09	0.637143
153.661	0.00514801			255.37	0.637143
153.661	0			255.37	0.64
154.009	0			255.91	0.64
154.009	0.00514801			255.91	0.642857
154.358	0.00514801			256.45	0.642857
154.358	0			256.45	0.645714
154.707	0			256.99	0.645714
154.707	0.00514801			256.99	0.648571
155.056	0.00514801			257.26	0.648571
155.056	0			257.26	0.651429
155.405	0			257.8	0.651429
155.405	0.00514801			257.8	0.654286
155.754	0.00514801			258.35	0.654286
155.754	0			258.35	0.657143
156.103	0			261.27	0.657143
156.103	0.00514801			261.27	0.66
156.452	0.00514801			261.33	0.66
156.452	0			261.33	0.662857
156.801	0			261.6	0.662857
156.801	0.00514801			261.6	0.665714
157.15	0.00514801			261.6	0.665714
157.15	0			261.6	0.668571
157.499	0			261.87	0.668571
157.499	0.00514801			261.87	0.671429
157.848	0.00514801			261.87	0.671429
157.848	0			261.87	0.674286
158.197	0			263.22	0.674286
158.197	0.00514801			263.22	0.677143
158.546	0.00514801			264.04	0.677143
158.546	0			264.04	0.68
158.895	0			265.12	0.68
158.895	0.00514801			265.12	0.682857
159.243	0.00514801			265.66	0.682857
159.243	0			265.66	0.685714
159.592	0			265.66	0.685714
159.592	0.00514801			265.66	0.688571
159.941	0.00514801			265.66	0.688571
159.941	0			265.66	0.691429
160.29	0			266.75	0.691429
160.29	0.00514801			266.75	0.694286
160.639	0.00514801			267.02	0.694286
160.639	0			267.02	0.697143
160.988	0			267.29	0.697143
160.988	0.00514801			267.29	0.7
161.337	0.00514801			270	0.7
161.337	0			270	0.702857
161.686	0			270.54	0.702857
161.686	0.00514801			270.54	0.705714
162.035	0.00514801			270.81	0.705714
162.035	0			270.81	0.708571
162.384	0			272.44	0.708571
162.384	0.00514801			272.44	0.711429
162.733	0.00514801			274.34	0.711429
162.733	0			274.34	0.714286
163.082	0			274.61	0.714286
163.082	0.00514801			274.61	0.717143
163.431	0.00514801			275.42	0.717143
163.431	0			275.42	0.72
163.78	0			277.59	0.72
163.78	0.00514801			277.59	0.722857
164.129	0.00514801			278.4	0.722857
164.129	0			278.4	0.725714
164.478	0			278.67	0.725714
164.478	0.00514801			278.67	0.728571
164.826	0.00514801			279.49	0.728571
164.826	0			279.49	0.731429
165.175	0			281.65	0.731429
165.175	0.00514801			281.65	0.734286
165.524	0.00514801			282.47	0.734286
165.524	0			282.47	0.737143
165.873	0			284.09	0.737143
165.873	0.00514801			284.09	0.74
166.222	0.00514801			285.18	0.74
166.222	0			285.18	0.742857
166.571	0			285.99	0.742857
166.571	0.00514801			285.99	0.745714
166.92	0.00514801			286.8	0.745714
166.92	0			286.8	0.748571
167.269	0			289.51	0.748571
167.269	0.00514801			289.51	0.751429
167.618	0.00514801			291.41	0.751429
167.618	0			291.41	0.754286
167.967	0			291.41	0.754286
167.967	0.00514801			291.41	0.757143
168.316	0.00514801			291.68	0.757143
168.316	0			291.68	0.76
168.665	0			293.58	0.76
168.665	0.00514801			293.58	0.762857
169.014	0.00514801			294.12	0.762857
169.014	0			294.12	0.765714
169.363	0			298.73	0.765714
169.363	0.00514801			298.73	0.768571
169.712	0.00514801			299	0.768571
169.712	0			299	0.771429
170.06	0			299.81	0.771429
170.06	0.00514801			299.81	0.774286
170.409	0.00514801			300.62	0.774286
170.409	0			300.62	0.777143
170.758	0			302.52	0.777143
170.758	0.00514801			302.52	0.78
171.107	0.00514801			303.88	0.78
171.107	0			303.88	0.782857
171.456	0			307.94	0.782857
171.456	0.00514801			307.94	0.785714
171.805	0.00514801			308.48	0.785714
171.805	0			308.48	0.788571
172.154	0			309.3	0.788571
172.154	0.00514801			309.3	0.791429
172.503	0.00514801			312.01	0.791429
172.503	0			312.01	0.794286
172.852	0			312.82	0.794286
172.852	0.00514801			312.82	0.797143
173.201	0.00514801			313.63	0.797143
173.201	0			313.63	0.8
173.55	0			313.63	0.8
173.55	0.00514801			313.63	0.802857
173.899	0.00514801			314.44	0.802857
173.899	0			314.44	0.805714
174.248	0			315.8	0.805714
174.248	0.00514801			315.8	0.808571
174.597	0.00514801			316.34	0.808571
174.597	0			316.34	0.811429
174.946	0			317.15	0.811429
174.946	0.00514801			317.15	0.814286
175.295	0.00514801			319.59	0.814286
175.295	0			319.59	0.817143
175.643	0			319.86	0.817143
175.643	0.00514801			319.86	0.82
175.992	0.00514801			321.22	0.82
175.992	0			321.22	0.822857
176.341	0			321.49	0.822857
176.341	0.00514801			321.49	0.825714
176.69	0.00514801			322.3	0.825714
176.69	0			322.3	0.828571
177.039	0			322.85	0.828571
177.039	0.00514801			322.85	0.831429
177.388	0.00514801			322.85	0.831429
177.388	0			322.85	0.834286
177.737	0			323.66	0.834286
177.737	0.00514801			323.66	0.837143
178.086	0.00514801			327.18	0.837143
178.086	0			327.18	0.84
178.435	0			328.27	0.84
178.435	0.00514801			328.27	0.842857
178.784	0.00514801			328.27	0.842857
178.784	0			328.27	0.845714
179.133	0			330.43	0.845714
179.133	0.00514801			330.43	0.848571
179.482	0.00514801			330.98	0.848571
179.482	0			330.98	0.851429
179.831	0			332.33	0.851429
179.831	0.00514801			332.33	0.854286
180.18	0.00514801			333.96	0.854286
180.18	0			333.96	0.857143
180.529	0			334.5	0.857143
180.529	0.00514801			334.5	0.86
180.877	0.00514801			336.94	0.86
180.877	0			336.94	0.862857
181.226	0			338.02	0.862857
181.226	0.00514801			338.02	0.865714
181.575	0.00514801			338.02	0.865714
181.575	0			338.02	0.868571
181.924	0			338.83	0.868571
181.924	0.00514801			338.83	0.871429
182.273	0.00514801			340.19	0.871429
182.273	0			340.19	0.874286
182.622	0			340.19	0.874286
182.622	0.00514801			340.19	0.877143
182.971	0.00514801			341.54	0.877143
182.971	0			341.54	0.88
183.32	0			343.44	0.88
183.32	0.00514801			343.44	0.882857
183.669	0.00514801			343.44	0.882857
183.669	0			343.44	0.885714
184.018	0			346.96	0.885714
184.018	0.00514801			346.96	0.888571
184.367	0.00514801			347.24	0.888571
184.367	0			347.24	0.891429
184.716	0			352.66	0.891429
184.716	0.00514801			352.66	0.894286
185.065	0.00514801			353.47	0.894286
185.065	0			353.47	0.897143
185.414	0			354.01	0.897143
185.414	0.00514801			354.01	0.9
185.763	0.00514801			354.01	0.9
185.763	0			354.01	0.902857
186.112	0			362.68	0.902857
186.112	0.00514801			362.68	0.905714
186.46	0.00514801			366.48	0.905714
186.46	0			366.48	0.908571
186.809	0			371.36	0.908571
186.809	0.00514801			371.36	0.911429
187.158	0.00514801			372.17	0.911429
187.158	0			372.17	0.914286
187.507	0			374.34	0.914286
187.507	0.00514801			374.34	0.917143
187.856	0.00514801			379.21	0.917143
187.856	0			379.21	0.92
188.205	0			380.3	0.92
188.205	0.00514801			380.3	0.922857
188.554	0.00514801			380.57	0.922857
188.554	0			380.57	0.925714
188.903	0			383.55	0.925714
188.903	0.00514801			383.55	0.928571
189.252	0.00514801			386.26	0.928571
189.252	0			386.26	0.931429
189.601	0			389.24	0.931429
189.601	0.00514801			389.24	0.934286
189.95	0.00514801			392.49	0.934286
189.95	0			392.49	0.937143
190.299	0			401.44	0.937143
190.299	0.00514801			401.44	0.94
190.648	0.00514801			406.26	0.94
190.648	0			406.26	0.942857
190.997	0			408.75	0.942857
190.997	0.00514801			408.75	0.945714
191.346	0.00514801			422.03	0.945714
191.346	0			422.03	0.948571
191.695	0			422.03	0.948571
191.695	0.00514801			422.03	0.951429
192.043	0.00514801			428.54	0.951429
192.043	0			428.54	0.954286
192.392	0			439.92	0.954286
192.392	0.00514801			439.92	0.957143
192.741	0.00514801			440.76	0.957143
192.741	0			440.76	0.96
193.09	0			447.24	0.96
193.09	0.00514801			447.24	0.962857
193.439	0.00514801			454.55	0.962857
193.439	0			454.55	0.965714
193.788	0			465.93	0.965714
193.788	0.00514801			465.93	0.968571
194.137	0.00514801			466.07	0.968571
194.137	0			466.07	0.971429
194.486	0			480.84	0.971429
194.486	0.00514801			480.84	0.974286
194.835	0.00514801			498.73	0.974286
194.835	0			498.73	0.977143
195.184	0			512.01	0.977143
195.184	0.00514801			512.01	0.98
195.533	0.00514801			560.79	0.98
195.533	0			560.79	0.982857
195.882	0			581.38	0.982857
195.882	0.00514801			581.38	0.985714
196.231	0.00514801			584.36	0.985714
196.231	0			584.36	0.988571
196.58	0			598.94	0.988571
196.58	0.00514801			598.94	0.991429
196.929	0.00514801			663.77	0.991429
196.929	0			663.77	0.994286
197.277	0			672.98	0.994286
197.277	0.00514801			672.98	0.997143
197.626	0.00514801			775.96	0.997143
197.626	0			775.96	1
197.975	0
197.975	0.00514801
198.324	0.00514801
198.324	0
198.673	0
198.673	0.00514801
199.022	0.00514801
199.022	0
199.371	0
199.371	0.00514801
199.72	0.00514801
199.72	0
200.069	0
200.069	0.00514801
200.418	0.00514801
200.418	0
200.767	0
200.767	0.00514801
201.116	0.00514801
201.116	0
201.465	0
201.465	0.00514801
201.814	0.00514801
201.814	0
202.163	0
202.163	0.00514801
202.512	0.00514801
202.512	0
202.86	0
202.86	0.00514801
203.209	0.00514801
203.209	0
203.558	0
203.558	0.00514801
203.907	0.00514801
203.907	0
204.256	0
204.256	0.00514801
204.605	0.00514801
204.605	0
204.954	0
204.954	0.00514801
205.303	0.00514801
205.303	0
205.652	0
205.652	0.00514801
206.001	0.00514801
206.001	0
206.35	0
206.35	0.00514801
206.699	0.00514801
206.699	0
207.048	0
207.048	0.00514801
207.397	0.00514801
207.397	0
207.746	0
207.746	0.00514801
208.094	0.00514801
208.094	0
208.443	0
208.443	0.00514801
208.792	0.00514801
208.792	0
209.141	0
209.141	0.00514801
209.49	0.00514801
209.49	0
209.839	0
209.839	0.00514801
210.188	0.00514801
210.188	0
210.537	0
210.537	0.00514801
210.886	0.00514801
210.886	0
211.235	0
211.235	0.00514801
211.584	0.00514801
211.584	0
211.933	0
211.933	0.00514801
212.282	0.00514801
212.282	0
212.631	0
212.631	0.00514801
212.98	0.00514801
212.98	0
213.329	0
213.329	0.00514801
213.677	0.00514801
213.677	0
214.026	0
214.026	0.00514801
214.375	0.00514801
214.375	0
214.724	0
214.724	0.00514801
215.073	0.00514801
215.073	0
215.422	0
215.422	0.00514801
215.771	0.00514801
215.771	0
216.12	0
216.12	0.00437783
216.469	0.00437783
216.469	0
216.818	0
216.818	0.00437783
217.167	0.00437783
217.167	0
217.516	0
217.516	0.00437783
217.865	0.00437783
217.865	0
218.214	0
218.214	0.00437783
218.563	0.00437783
218.563	0
218.911	0
218.911	0.00437783
219.26	0.00437783
219.26	0
219.609	0
219.609	0.00437783
219.958	0.00437783
219.958	0
220.307	0
220.307	0.00437783
220.656	0.00437783
220.656	0
221.005	0
221.005	0.00437783
221.354	0.00437783
221.354	0
221.703	0
221.703	0.00437783
222.052	0.00437783
222.052	0
222.401	0
222.401	0.00437783
222.75	0.00437783
222.75	0
223.099	0
223.099	0.00437783
223.448	0.00437783
223.448	0
223.797	0
223.797	0.00437783
224.146	0.00437783
224.146	0
224.494	0
224.494	0.00437783
224.843	0.00437783
224.843	0
225.192	0
225.192	0.00437783
225.541	0.00437783
225.541	0
225.89	0
225.89	0.00437783
226.239	0.00437783
226.239	0
226.588	0
226.588	0.00437783
226.937	0.00437783
226.937	0
227.286	0
227.286	0.00437783
227.635	0.00437783
227.635	0
227.984	0
227.984	0.00437783
228.333	0.00437783
228.333	0
228.682	0
228.682	0.00437783
229.031	0.00437783
229.031	0
229.38	0
229.38	0.00437783
229.728	0.00437783
229.728	0
230.077	0
230.077	0.00437783
230.426	0.00437783
230.426	0
230.775	0
230.775	0.00437783
231.124	0.00437783
231.124	0
231.473	0
231.473	0.00437783
231.822	0.00437783
231.822	0
232.171	0
232.171	0.00437783
232.52	0.00437783
232.52	0
232.869	0
232.869	0.00437783
233.218	0.00437783
233.218	0
233.567	0
233.567	0.00437783
233.916	0.00437783
233.916	0
234.265	0
234.265	0.00437783
234.614	0.00437783
234.614	0
234.963	0
234.963	0.00437783
235.311	0.00437783
235.311	0
235.66	0
235.66	0.00437783
236.009	0.00437783
236.009	0
236.358	0
236.358	0.00437783
236.707	0.00437783
236.707	0
237.056	0
237.056	0.00437783
237.405	0.00437783
237.405	0
237.754	0
237.754	0.00437783
238.103	0.00437783
238.103	0
238.452	0
238.452	0.00437783
238.801	0.00437783
238.801	0
239.15	0
239.15	0.00437783
239.499	0.00437783
239.499	0
239.848	0
239.848	0.00437783
240.197	0.00437783
240.197	0
240.545	0
240.545	0.00437783
240.894	0.00437783
240.894	0
241.243	0
241.243	0.00437783
241.592	0.00437783
241.592	0
241.941	0
241.941	0.00437783
242.29	0.00437783
242.29	0
242.639	0
242.639	0.00437783
242.988	0.00437783
242.988	0
243.337	0
243.337	0.00437783
243.686	0.00437783
243.686	0
244.035	0
244.035	0.00437783
244.384	0.00437783
244.384	0
244.733	0
244.733	0.00437783
245.082	0.00437783
245.082	0
245.431	0
245.431	0.00437783
245.78	0.00437783
245.78	0
246.128	0
246.128	0.00437783
246.477	0.00437783
246.477	0
246.826	0
246.826	0.00437783
247.175	0.00437783
247.175	0
247.524	0
247.524	0.00437783
247.873	0.00437783
247.873	0
248.222	0
248.222	0.00437783
248.571	0.00437783
248.571	0
248.92	0
248.92	0.00437783
249.269	0.00437783
249.269	0
249.618	0
249.618	0.00437783
249.967	0.00437783
249.967	0
250.316	0
250.316	0.00437783
250.665	0.00437783
250.665	0
251.014	0
251.014	0.00437783
251.363	0.00437783
251.363	0
251.711	0
251.711	0.00437783
252.06	0.00437783
252.06	0
252.409	0
252.409	0.00437783
252.758	0.00437783
252.758	0
253.107	0
253.107	0.00437783
253.456	0.00437783
253.456	0
253.805	0
253.805	0.00437783
254.154	0.00437783
254.154	0
254.503	0
254.503	0.00437783
254.852	0.00437783
254.852	0
255.201	0
255.201	0.00437783
255.55	0.00437783
255.55	0
255.899	0
255.899	0.00437783
256.248	0.00437783
256.248	0
256.597	0
256.597	0.00437783
256.945	0.00437783
256.945	0
257.294	0
257.294	0.00437783
257.643	0.00437783
257.643	0
257.992	0
257.992	0.00437783
258.341	0.00437783
258.341	0
258.69	0
258.69	0.00437783
259.039	0.00437783
259.039	0
259.388	0
259.388	0.00437783
259.737	0.00437783
259.737	0
260.086	0
260.086	0.00437783
260.435	0.00437783
260.435	0
260.784	0
260.784	0.00437783
261.133	0.00437783
261.133	0
261.482	0
261.482	0.00437783
261.831	0.00437783
261.831	0
262.18	0
262.18	0.00437783
262.528	0.00437783
262.528	0
262.877	0
262.877	0.00437783
263.226	0.00437783
263.226	0
263.575	0
263.575	0.00437783
263.924	0.00437783
263.924	0
264.273	0
264.273	0.00437783
264.622	0.00437783
264.622	0
264.971	0
264.971	0.00437783
265.32	0.00437783
265.32	0
265.669	0
265.669	0.00437783
266.018	0.00437783
266.018	0
266.367	0
266.367	0.00437783
266.716	0.00437783
266.716	0
267.065	0
267.065	0.00437783
267.414	0.00437783
267.414	0
267.762	0
267.762	0.00437783
268.111	0.00437783
268.111	0
268.46	0
268.46	0.00437783
268.809	0.00437783
268.809	0
269.158	0
269.158	0.00437783
269.507	0.00437783
269.507	0
269.856	0
269.856	0.00437783
270.205	0.00437783
270.205	0
270.554	0
270.554	0.00437783
270.903	0.00437783
270.903	0
271.252	0
271.252	0.00437783
271.601	0.00437783
271.601	0
271.95	0
271.95	0.00437783
272.299	0.00437783
272.299	0
272.648	0
272.648	0.00437783
272.997	0.00437783
272.997	0
273.345	0
273.345	0.00437783
273.694	0.00437783
273.694	0
274.043	0
274.043	0.00437783
274.392	0.00437783
274.392	0
274.741	0
274.741	0.00437783
275.09	0.00437783
275.09	0
275.439	0
275.439	0.00437783
275.788	0.00437783
275.788	0
276.137	0
276.137	0.00437783
276.486	0.00437783
276.486	0
276.835	0
276.835	0.00437783
277.184	0.00437783
277.184	0
277.533	0
277.533	0.00437783
277.882	0.00437783
277.882	0
278.231	0
278.231	0.00437783
278.579	0.00437783
278.579	0
278.928	0
278.928	0.00437783
279.277	0.00437783
279.277	0
279.626	0
279.626	0.00437783
279.975	0.00437783
279.975	0
280.324	0
280.324	0.00437783
280.673	0.00437783
280.673	0
281.022	0
281.022	0.00437783
281.371	0.00437783
281.371	0
281.72	0
281.72	0.00437783
282.069	0.00437783
282.069	0
282.418	0
282.418	0.00437783
282.767	0.00437783
282.767	0
283.116	0
283.116	0.00437783
283.465	0.00437783
283.465	0
283.814	0
283.814	0.00437783
284.162	0.00437783
284.162	0
284.511	0
284.511	0.00437783
284.86	0.00437783
284.86	0
285.209	0
285.209	0.00437783
285.558	0.00437783
285.558	0
285.907	0
285.907	0.00437783
286.256	0.00437783
286.256	0
286.605	0
286.605	0.00222945
286.954	0.00222945
286.954	0
287.303	0
287.303	0.00222945
287.652	0.00222945
287.652	0
288.001	0
288.001	0.00222945
288.35	0.00222945
288.35	0
288.699	0
288.699	0.00222945
289.048	0.00222945
289.048	0
289.396	0
289.396	0.00222945
289.745	0.00222945
289.745	0
290.094	0
290.094	0.00222945
290.443	0.00222945
290.443	0
290.792	0
290.792	0.00222945
291.141	0.00222945
291.141	0
291.49	0
291.49	0.00222945
291.839	0.00222945
291.839	0
292.188	0
292.188	0.00222945
292.537	0.00222945
292.537	0
292.886	0
292.886	0.00222945
293.235	0.00222945
293.235	0
293.584	0
293.584	0.00222945
293.933	0.00222945
293.933	0
294.282	0
294.282	0.00222945
294.631	0.00222945
294.631	0
294.979	0
294.979	0.00222945
295.328	0.00222945
295.328	0
295.677	0
295.677	0.00222945
296.026	0.00222945
296.026	0
296.375	0
296.375	0.00222945
296.724	0.00222945
296.724	0
297.073	0
297.073	0.00222945
297.422	0.00222945
297.422	0
297.771	0
297.771	0.00222945
298.12	0.00222945
298.12	0
298.469	0
298.469	0.00222945
298.818	0.00222945
298.818	0
299.167	0
299.167	0.00222945
299.516	0.00222945
299.516	0
299.865	0
299.865	0.00222945
300.213	0.00222945
300.213	0
300.562	0
300.562	0.00222945
300.911	0.00222945
300.911	0
301.26	0
301.26	0.00222945
301.609	0.00222945
301.609	0
301.958	0
301.958	0.00222945
302.307	0.00222945
302.307	0
302.656	0
302.656	0.00222945
303.005	0.00222945
303.005	0
303.354	0
303.354	0.00222945
303.703	0.00222945
303.703	0
304.052	0
304.052	0.00222945
304.401	0.00222945
304.401	0
304.75	0
304.75	0.00222945
305.099	0.00222945
305.099	0
305.448	0
305.448	0.00222945
305.796	0.00222945
305.796	0
306.145	0
306.145	0.00222945
306.494	0.00222945
306.494	0
306.843	0
306.843	0.00222945
307.192	0.00222945
307.192	0
307.541	0
307.541	0.00222945
307.89	0.00222945
307.89	0
308.239	0
308.239	0.00222945
308.588	0.00222945
308.588	0
308.937	0
308.937	0.00222945
309.286	0.00222945
309.286	0
309.635	0
309.635	0.00222945
309.984	0.00222945
309.984	0
310.333	0
310.333	0.00222945
310.682	0.00222945
310.682	0
311.03	0
311.03	0.00222945
311.379	0.00222945
311.379	0
311.728	0
311.728	0.00222945
312.077	0.00222945
312.077	0
312.426	0
312.426	0.00222945
312.775	0.00222945
312.775	0
313.124	0
313.124	0.00222945
313.473	0.00222945
313.473	0
313.822	0
313.822	0.00222945
314.171	0.00222945
314.171	0
314.52	0
314.52	0.00222945
314.869	0.00222945
314.869	0
315.218	0
315.218	0.00222945
315.567	0.00222945
315.567	0
315.916	0
315.916	0.00222945
316.265	0.00222945
316.265	0
316.613	0
316.613	0.00222945
316.962	0.00222945
316.962	0
317.311	0
317.311	0.00222945
317.66	0.00222945
317.66	0
318.009	0
318.009	0.00222945
318.358	0.00222945
318.358	0
318.707	0
318.707	0.00222945
319.056	0.00222945
319.056	0
319.405	0
319.405	0.00222945
319.754	0.00222945
319.754	0
320.103	0
320.103	0.00222945
320.452	0.00222945
320.452	0
320.801	0
320.801	0.00222945
321.15	0.00222945
321.15	0
321.499	0
321.499	0.00222945
321.848	0.00222945
321.848	0
322.196	0
322.196	0.00222945
322.545	0.00222945
322.545	0
322.894	0
322.894	0.00222945
323.243	0.00222945
323.243	0
323.592	0
323.592	0.00222945
323.941	0.00222945
323.941	0
324.29	0
324.29	0.00222945
324.639	0.00222945
324.639	0
324.988	0
324.988	0.00222945
325.337	0.00222945
325.337	0
325.686	0
325.686	0.00222945
326.035	0.00222945
326.035	0
326.384	0
326.384	0.00222945
326.733	0.00222945
326.733	0
327.082	0
327.082	0.00222945
327.43	0.00222945
327.43	0
327.779	0
327.779	0.00222945
328.128	0.00222945
328.128	0
328.477	0
328.477	0.00222945
328.826	0.00222945
328.826	0
329.175	0
329.175	0.00222945
329.524	0.00222945
329.524	0
329.873	0
329.873	0.00222945
330.222	0.00222945
330.222	0
330.571	0
330.571	0.00222945
330.92	0.00222945
330.92	0
331.269	0
331.269	0.00222945
331.618	0.00222945
331.618	0
331.967	0
331.967	0.00222945
332.316	0.00222945
332.316	0
332.665	0
332.665	0.00222945
333.013	0.00222945
333.013	0
333.362	0
333.362	0.00222945
333.711	0.00222945
333.711	0
334.06	0
334.06	0.00222945
334.409	0.00222945
334.409	0
334.758	0
334.758	0.00222945
335.107	0.00222945
335.107	0
335.456	0
335.456	0.00222945
335.805	0.00222945
335.805	0
336.154	0
336.154	0.00222945
336.503	0.00222945
336.503	0
336.852	0
336.852	0.00222945
337.201	0.00222945
337.201	0
337.55	0
337.55	0.00222945
337.899	0.00222945
337.899	0
338.247	0
338.247	0.00222945
338.596	0.00222945
338.596	0
338.945	0
338.945	0.00222945
339.294	0.00222945
339.294	0
339.643	0
339.643	0.00222945
339.992	0.00222945
339.992	0
340.341	0
340.341	0.00222945
340.69	0.00222945
340.69	0
341.039	0
341.039	0.00222945
341.388	0.00222945
341.388	0
341.737	0
341.737	0.00222945
342.086	0.00222945
342.086	0
342.435	0
342.435	0.00222945
342.784	0.00222945
342.784	0
343.133	0
343.133	0.00222945
343.482	0.00222945
343.482	0
343.83	0
343.83	0.00222945
344.179	0.00222945
344.179	0
344.528	0
344.528	0.00222945
344.877	0.00222945
344.877	0
345.226	0
345.226	0.00222945
345.575	0.00222945
345.575	0
345.924	0
345.924	0.00222945
346.273	0.00222945
346.273	0
346.622	0
346.622	0.00222945
346.971	0.00222945
346.971	0
347.32	0
347.32	0.00222945
347.669	0.00222945
347.669	0
348.018	0
348.018	0.00222945
348.367	0.00222945
348.367	0
348.716	0
348.716	0.00222945
349.064	0.00222945
349.064	0
349.413	0
349.413	0.00222945
349.762	0.00222945
349.762	0
350.111	0
350.111	0.00222945
350.46	0.00222945
350.46	0
350.809	0
350.809	0.00222945
351.158	0.00222945
351.158	0
351.507	0
351.507	0.00222945
351.856	0.00222945
351.856	0
352.205	0
352.205	0.00222945
352.554	0.00222945
352.554	0
352.903	0
352.903	0.00222945
353.252	0.00222945
353.252	0
353.601	0
353.601	0.00222945
353.95	0.00222945
353.95	0
354.299	0
354.299	0.00222945
354.647	0.00222945
354.647	0
354.996	0
354.996	0.00222945
355.345	0.00222945
355.345	0
355.694	0
355.694	0.00222945
356.043	0.00222945
356.043	0
356.392	0
356.392	0.00222945
356.741	0.00222945
356.741	0
357.09	0
357.09	0.000689103
357.439	0.000689103
357.439	0
357.788	0
357.788	0.000689103
358.137	0.000689103
358.137	0
358.486	0
358.486	0.000689103
358.835	0.000689103
358.835	0
359.184	0
359.184	0.000689103
359.533	0.000689103
359.533	0
359.881	0
359.881	0.000689103
360.23	0.000689103
360.23	0
360.579	0
360.579	0.000689103
360.928	0.000689103
360.928	0
361.277	0
361.277	0.000689103
361.626	0.000689103
361.626	0
361.975	0
361.975	0.000689103
362.324	0.000689103
362.324	0
362.673	0
362.673	0.000689103
363.022	0.000689103
363.022	0
363.371	0
363.371	0.000689103
363.72	0.000689103
363.72	0
364.069	0
364.069	0.000689103
364.418	0.000689103
364.418	0
364.767	0
364.767	0.000689103
365.116	0.000689103
365.116	0
365.464	0
365.464	0.000689103
365.813	0.000689103
365.813	0
366.162	0
366.162	0.000689103
366.511	0.000689103
366.511	0
366.86	0
366.86	0.000689103
367.209	0.000689103
367.209	0
367.558	0
367.558	0.000689103
367.907	0.000689103
367.907	0
368.256	0
368.256	0.000689103
368.605	0.000689103
368.605	0
368.954	0
368.954	0.000689103
369.303	0.000689103
369.303	0
369.652	0
369.652	0.000689103
370.001	0.000689103
370.001	0
370.35	0
370.35	0.000689103
370.698	0.000689103
370.698	0
371.047	0
371.047	0.000689103
371.396	0.000689103
371.396	0
371.745	0
371.745	0.000689103
372.094	0.000689103
372.094	0
372.443	0
372.443	0.000689103
372.792	0.000689103
372.792	0
373.141	0
373.141	0.000689103
373.49	0.000689103
373.49	0
373.839	0
373.839	0.000689103
374.188	0.000689103
374.188	0
374.537	0
374.537	0.000689103
374.886	0.000689103
374.886	0
375.235	0
375.235	0.000689103
375.584	0.000689103
375.584	0
375.933	0
375.933	0.000689103
376.281	0.000689103
376.281	0
376.63	0
376.63	0.000689103
376.979	0.000689103
376.979	0
377.328	0
377.328	0.000689103
377.677	0.000689103
377.677	0
378.026	0
378.026	0.000689103
378.375	0.000689103
378.375	0
378.724	0
378.724	0.000689103
379.073	0.000689103
379.073	0
379.422	0
379.422	0.000689103
379.771	0.000689103
379.771	0
380.12	0
380.12	0.000689103
380.469	0.000689103
380.469	0
380.818	0
380.818	0.000689103
381.167	0.000689103
381.167	0
381.515	0
381.515	0.000689103
381.864	0.000689103
381.864	0
382.213	0
382.213	0.000689103
382.562	0.000689103
382.562	0
382.911	0
382.911	0.000689103
383.26	0.000689103
383.26	0
383.609	0
383.609	0.000689103
383.958	0.000689103
383.958	0
384.307	0
384.307	0.000689103
384.656	0.000689103
384.656	0
385.005	0
385.005	0.000689103
385.354	0.000689103
385.354	0
385.703	0
385.703	0.000689103
386.052	0.000689103
386.052	0
386.401	0
386.401	0.000689103
386.75	0.000689103
386.75	0
387.098	0
387.098	0.000689103
387.447	0.000689103
387.447	0
387.796	0
387.796	0.000689103
388.145	0.000689103
388.145	0
388.494	0
388.494	0.000689103
388.843	0.000689103
388.843	0
389.192	0
389.192	0.000689103
389.541	0.000689103
389.541	0
389.89	0
389.89	0.000689103
390.239	0.000689103
390.239	0
390.588	0
390.588	0.000689103
390.937	0.000689103
390.937	0
391.286	0
391.286	0.000689103
391.635	0.000689103
391.635	0
391.984	0
391.984	0.000689103
392.333	0.000689103
392.333	0
392.681	0
392.681	0.000689103
393.03	0.000689103
393.03	0
393.379	0
393.379	0.000689103
393.728	0.000689103
393.728	0
394.077	0
394.077	0.000689103
394.426	0.000689103
394.426	0
394.775	0
394.775	0.000689103
395.124	0.000689103
395.124	0
395.473	0
395.473	0.000689103
395.822	0.000689103
395.822	0
396.171	0
396.171	0.000689103
396.52	0.000689103
396.52	0
396.869	0
396.869	0.000689103
397.218	0.000689103
397.218	0
397.567	0
397.567	0.000689103
397.915	0.000689103
397.915	0
398.264	0
398.264	0.000689103
398.613	0.000689103
398.613	0
398.962	0
398.962	0.000689103
399.311	0.000689103
399.311	0
399.66	0
399.66	0.000689103
400.009	0.000689103
400.009	0
400.358	0
400.358	0.000689103
400.707	0.000689103
400.707	0
401.056	0
401.056	0.000689103
401.405	0.000689103
401.405	0
401.754	0
401.754	0.000689103
402.103	0.000689103
402.103	0
402.452	0
402.452	0.000689103
402.801	0.000689103
402.801	0
403.15	0
403.15	0.000689103
403.498	0.000689103
403.498	0
403.847	0
403.847	0.000689103
404.196	0.000689103
404.196	0
404.545	0
404.545	0.000689103
404.894	0.000689103
404.894	0
405.243	0
405.243	0.000689103
405.592	0.000689103
405.592	0
405.941	0
405.941	0.000689103
406.29	0.000689103
406.29	0
406.639	0
406.639	0.000689103
406.988	0.000689103
406.988	0
407.337	0
407.337	0.000689103
407.686	0.000689103
407.686	0
408.035	0
408.035	0.000689103
408.384	0.000689103
408.384	0
408.732	0
408.732	0.000689103
409.081	0.000689103
409.081	0
409.43	0
409.43	0.000689103
409.779	0.000689103
409.779	0
410.128	0
410.128	0.000689103
410.477	0.000689103
410.477	0
410.826	0
410.826	0.000689103
411.175	0.000689103
411.175	0
411.524	0
411.524	0.000689103
411.873	0.000689103
411.873	0
412.222	0
412.222	0.000689103
412.571	0.000689103
412.571	0
412.92	0
412.92	0.000689103
413.269	0.000689103
413.269	0
413.618	0
413.618	0.000689103
413.967	0.000689103
413.967	0
414.315	0
414.315	0.000689103
414.664	0.000689103
414.664	0
415.013	0
415.013	0.000689103
415.362	0.000689103
415.362	0
415.711	0
415.711	0.000689103
416.06	0.000689103
416.06	0
416.409	0
416.409	0.000689103
416.758	0.000689103
416.758	0
417.107	0
417.107	0.000689103
417.456	0.000689103
417.456	0
417.805	0
417.805	0.000689103
418.154	0.000689103
418.154	0
418.503	0
418.503	0.000689103
418.852	0.000689103
418.852	0
419.201	0
419.201	0.000689103
419.549	0.000689103
419.549	0
419.898	0
419.898	0.000689103
420.247	0.000689103
420.247	0
420.596	0
420.596	0.000689103
420.945	0.000689103
420.945	0
421.294	0
421.294	0.000689103
421.643	0.000689103
421.643	0
421.992	0
421.992	0.000689103
422.341	0.000689103
422.341	0
422.69	0
422.69	0.000689103
423.039	0.000689103
423.039	0
423.388	0
423.388	0.000689103
423.737	0.000689103
423.737	0
424.086	0
424.086	0.000689103
424.435	0.000689103
424.435	0
[truncated: 2,032 more rows]
