# Supplementary material for: A multi-locus genome-wide association study reveals the genetics underlying muscadine antioxidant in berry skin
Source: Front Plant Sci. 2022 Aug 4;13:969301. doi: 10.3389/fpls.2022.969301 (PMC9386419; doi:10.3389/fpls.2022.969301)
Supplement: Supplementary file 2 [file Table_2.XLSX]

## Sheet: Distribution fitting_HID
22.5	0	22.5	0	22.5	0
22.5	0.0123356	22.5	0.0123356	22.5	0.00285714
22.578	0.0123356	38.25	0.0123356	23	0.00285714
22.578	0	38.25	0	23	0.00571429
22.6559	0	38.25	0.0295692	24.8	0.00571429
22.6559	0.0123356	54	0.0295692	24.8	0.00857143
22.7339	0.0123356	54	0	25.2	0.00857143
22.7339	0	54	0.0136054	25.2	0.0114286
22.8119	0	69.75	0.0136054	25.8	0.0114286
22.8119	0.0123356	69.75	0	25.8	0.0142857
22.8899	0.0123356	69.75	0.00435374	26.1	0.0142857
22.8899	0	85.5	0.00435374	26.1	0.0171429
22.9678	0	85.5	0	26.5	0.0171429
22.9678	0.0123356	85.5	0.00181406	26.5	0.02
23.0458	0.0123356	101.25	0.00181406	27.9	0.02
23.0458	0	101.25	0	27.9	0.0228571
23.1238	0	101.25	0.00108844	28.6	0.0228571
23.1238	0.0123356	117	0.00108844	28.6	0.0257143
23.2017	0.0123356	117	0	29.4	0.0257143
23.2017	0	117	0.000544218	29.4	0.0285714
23.2797	0	132.75	0.000544218	29.8	0.0285714
23.2797	0.0123356	132.75	0	29.8	0.0314286
23.3577	0.0123356	132.75	0	30.5	0.0314286
23.3577	0	148.5	0	30.5	0.0342857
23.4356	0	148.5	0	31	0.0342857
23.4356	0.0123356	148.5	0	31	0.0371429
23.5136	0.0123356	164.25	0	31.8	0.0371429
23.5136	0	164.25	0	31.8	0.04
23.5916	0	164.25	0.000181406	31.8	0.04
23.5916	0.0123356	180	0.000181406	31.8	0.0428571
23.6696	0.0123356	180	0	31.9	0.0428571
23.6696	0			31.9	0.0457143
23.7475	0			32	0.0457143
23.7475	0.0123356			32	0.0485714
23.8255	0.0123356			32	0.0485714
23.8255	0			32	0.0514286
23.9035	0			32.4	0.0514286
23.9035	0.0123356			32.4	0.0542857
23.9814	0.0123356			32.4	0.0542857
23.9814	0			32.4	0.0571429
24.0594	0			32.6	0.0571429
24.0594	0.0123356			32.6	0.06
24.1374	0.0123356			32.9	0.06
24.1374	0			32.9	0.0628571
24.2153	0			32.9	0.0628571
24.2153	0.0123356			32.9	0.0657143
24.2933	0.0123356			33	0.0657143
24.2933	0			33	0.0685714
24.3713	0			33	0.0685714
24.3713	0.0123356			33	0.0714286
24.4493	0.0123356			33.7	0.0714286
24.4493	0			33.7	0.0742857
24.5272	0			33.8	0.0742857
24.5272	0.0123356			33.8	0.0771429
24.6052	0.0123356			33.8	0.0771429
24.6052	0			33.8	0.08
24.6832	0			33.9	0.08
24.6832	0.0123356			33.9	0.0828571
24.7611	0.0123356			34.1	0.0828571
24.7611	0			34.1	0.0857143
24.8391	0			34.5	0.0857143
24.8391	0.0123356			34.5	0.0885714
24.9171	0.0123356			34.5	0.0885714
24.9171	0			34.5	0.0914286
24.995	0			34.6	0.0914286
24.995	0.0123356			34.6	0.0942857
25.073	0.0123356			34.8	0.0942857
25.073	0			34.8	0.0971429
25.151	0			35	0.0971429
25.151	0.0123356			35	0.1
25.229	0.0123356			35.2	0.1
25.229	0			35.2	0.102857
25.3069	0			35.3	0.102857
25.3069	0.0123356			35.3	0.105714
25.3849	0.0123356			35.33	0.105714
25.3849	0			35.33	0.108571
25.4629	0			35.6	0.108571
25.4629	0.0123356			35.6	0.111429
25.5408	0.0123356			35.7	0.111429
25.5408	0			35.7	0.114286
25.6188	0			35.8	0.114286
25.6188	0.0123356			35.8	0.117143
25.6968	0.0123356			35.9	0.117143
25.6968	0			35.9	0.12
25.7748	0			35.9	0.12
25.7748	0.0123356			35.9	0.122857
25.8527	0.0123356			36.2	0.122857
25.8527	0			36.2	0.125714
25.9307	0			36.3	0.125714
25.9307	0.0123356			36.3	0.128571
26.0087	0.0123356			36.3	0.128571
26.0087	0			36.3	0.131429
26.0866	0			36.5	0.131429
26.0866	0.0123356			36.5	0.134286
26.1646	0.0123356			36.5	0.134286
26.1646	0			36.5	0.137143
26.2426	0			36.6	0.137143
26.2426	0.0123356			36.6	0.14
26.3205	0.0123356			36.6	0.14
26.3205	0			36.6	0.142857
26.3985	0			36.8	0.142857
26.3985	0.0123356			36.8	0.145714
26.4765	0.0123356			37	0.145714
26.4765	0			37	0.148571
26.5545	0			37	0.148571
26.5545	0.0123356			37	0.151429
26.6324	0.0123356			37.1	0.151429
26.6324	0			37.1	0.154286
26.7104	0			37.1	0.154286
26.7104	0.0123356			37.1	0.157143
26.7884	0.0123356			37.3	0.157143
26.7884	0			37.3	0.16
26.8663	0			37.4	0.16
26.8663	0.0123356			37.4	0.162857
26.9443	0.0123356			37.5	0.162857
26.9443	0			37.5	0.165714
27.0223	0			37.5	0.165714
27.0223	0.0123356			37.5	0.168571
27.1002	0.0123356			37.8	0.168571
27.1002	0			37.8	0.171429
27.1782	0			37.8	0.171429
27.1782	0.0123356			37.8	0.174286
27.2562	0.0123356			37.9	0.174286
27.2562	0			37.9	0.177143
27.3342	0			38	0.177143
27.3342	0.0123356			38	0.18
27.4121	0.0123356			38	0.18
27.4121	0			38	0.182857
27.4901	0			38	0.182857
27.4901	0.0123356			38	0.185714
27.5681	0.0123356			38.1	0.185714
27.5681	0			38.1	0.188571
27.646	0			38.1	0.188571
27.646	0.0123356			38.1	0.191429
27.724	0.0123356			38.2	0.191429
27.724	0			38.2	0.194286
27.802	0			38.3	0.194286
27.802	0.0123356			38.3	0.197143
27.88	0.0123356			38.3	0.197143
27.88	0			38.3	0.2
27.9579	0			38.4	0.2
27.9579	0.0123356			38.4	0.202857
28.0359	0.0123356			38.5	0.202857
28.0359	0			38.5	0.205714
28.1139	0			38.5	0.205714
28.1139	0.0123356			38.5	0.208571
28.1918	0.0123356			38.8	0.208571
28.1918	0			38.8	0.211429
28.2698	0			38.8	0.211429
28.2698	0.0123356			38.8	0.214286
28.3478	0.0123356			38.8	0.214286
28.3478	0			38.8	0.217143
28.4257	0			39	0.217143
28.4257	0.0123356			39	0.22
28.5037	0.0123356			39	0.22
28.5037	0			39	0.222857
28.5817	0			39	0.222857
28.5817	0.0123356			39	0.225714
28.6597	0.0123356			39	0.225714
28.6597	0			39	0.228571
28.7376	0			39.1	0.228571
28.7376	0.0123356			39.1	0.231429
28.8156	0.0123356			39.2	0.231429
28.8156	0			39.2	0.234286
28.8936	0			39.2	0.234286
28.8936	0.0123356			39.2	0.237143
28.9715	0.0123356			39.3	0.237143
28.9715	0			39.3	0.24
29.0495	0			39.4	0.24
29.0495	0.0123356			39.4	0.242857
29.1275	0.0123356			39.5	0.242857
29.1275	0			39.5	0.245714
29.2054	0			39.8	0.245714
29.2054	0.0123356			39.8	0.248571
29.2834	0.0123356			39.8	0.248571
29.2834	0			39.8	0.251429
29.3614	0			40.2	0.251429
29.3614	0.0123356			40.2	0.254286
29.4394	0.0123356			40.3	0.254286
29.4394	0			40.3	0.257143
29.5173	0			40.3	0.257143
29.5173	0.0123356			40.3	0.26
29.5953	0.0123356			40.4	0.26
29.5953	0			40.4	0.262857
29.6733	0			40.42	0.262857
29.6733	0.0123356			40.42	0.265714
29.7512	0.0123356			40.5	0.265714
29.7512	0			40.5	0.268571
29.8292	0			40.5	0.268571
29.8292	0.0123356			40.5	0.271429
29.9072	0.0123356			40.6	0.271429
29.9072	0			40.6	0.274286
29.9851	0			40.7	0.274286
29.9851	0.0123356			40.7	0.277143
30.0631	0.0123356			40.7	0.277143
30.0631	0			40.7	0.28
30.1411	0			40.7	0.28
30.1411	0.0123356			40.7	0.282857
30.2191	0.0123356			40.7	0.282857
30.2191	0			40.7	0.285714
30.297	0			40.8	0.285714
30.297	0.0123356			40.8	0.288571
30.375	0.0123356			41	0.288571
30.375	0			41	0.291429
30.453	0			41.1	0.291429
30.453	0.0123356			41.1	0.294286
30.5309	0.0123356			41.3	0.294286
30.5309	0			41.3	0.297143
30.6089	0			41.3	0.297143
30.6089	0.0123356			41.3	0.3
30.6869	0.0123356			41.4	0.3
30.6869	0			41.4	0.302857
30.7649	0			41.6	0.302857
30.7649	0.0123356			41.6	0.305714
30.8428	0.0123356			41.6	0.305714
30.8428	0			41.6	0.308571
30.9208	0			41.8	0.308571
30.9208	0.0123356			41.8	0.311429
30.9988	0.0123356			41.9	0.311429
30.9988	0			41.9	0.314286
31.0767	0			42	0.314286
31.0767	0.0123356			42	0.317143
31.1547	0.0123356			42	0.317143
31.1547	0			42	0.32
31.2327	0			42.1	0.32
31.2327	0.0123356			42.1	0.322857
31.3106	0.0123356			42.1	0.322857
31.3106	0			42.1	0.325714
31.3886	0			42.5	0.325714
31.3886	0.0123356			42.5	0.328571
31.4666	0.0123356			42.5	0.328571
31.4666	0			42.5	0.331429
31.5446	0			42.5	0.331429
31.5446	0.0123356			42.5	0.334286
31.6225	0.0123356			42.5	0.334286
31.6225	0			42.5	0.337143
31.7005	0			42.6	0.337143
31.7005	0.0123356			42.6	0.34
31.7785	0.0123356			42.8	0.34
31.7785	0			42.8	0.342857
31.8564	0			42.8	0.342857
31.8564	0.0123356			42.8	0.345714
31.9344	0.0123356			42.8	0.345714
31.9344	0			42.8	0.348571
32.0124	0			42.8	0.348571
32.0124	0.0123356			42.8	0.351429
32.0903	0.0123356			42.8	0.351429
32.0903	0			42.8	0.354286
32.1683	0			42.8	0.354286
32.1683	0.0123356			42.8	0.357143
32.2463	0.0123356			42.8	0.357143
32.2463	0			42.8	0.36
32.3243	0			42.9	0.36
32.3243	0.0123356			42.9	0.362857
32.4022	0.0123356			43	0.362857
32.4022	0			43	0.365714
32.4802	0			43	0.365714
32.4802	0.0123356			43	0.368571
32.5582	0.0123356			43	0.368571
32.5582	0			43	0.371429
32.6361	0			43.2	0.371429
32.6361	0.0123356			43.2	0.374286
32.7141	0.0123356			43.3	0.374286
32.7141	0			43.3	0.377143
32.7921	0			43.6	0.377143
32.7921	0.0123356			43.6	0.38
32.87	0.0123356			43.7	0.38
32.87	0			43.7	0.382857
32.948	0			43.7	0.382857
32.948	0.0123356			43.7	0.385714
33.026	0.0123356			43.7	0.385714
33.026	0			43.7	0.388571
33.104	0			43.8	0.388571
33.104	0.0123356			43.8	0.391429
33.1819	0.0123356			43.8	0.391429
33.1819	0			43.8	0.394286
33.2599	0			43.9	0.394286
33.2599	0.0123356			43.9	0.397143
33.3379	0.0123356			43.9	0.397143
33.3379	0			43.9	0.4
33.4158	0			44	0.4
33.4158	0.0123356			44	0.402857
33.4938	0.0123356			44	0.402857
33.4938	0			44	0.405714
33.5718	0			44.1	0.405714
33.5718	0.0123356			44.1	0.408571
33.6498	0.0123356			44.2	0.408571
33.6498	0			44.2	0.411429
33.7277	0			44.3	0.411429
33.7277	0.0123356			44.3	0.414286
33.8057	0.0123356			44.5	0.414286
33.8057	0			44.5	0.417143
33.8837	0			44.5	0.417143
33.8837	0.0123356			44.5	0.42
33.9616	0.0123356			44.5	0.42
33.9616	0			44.5	0.422857
34.0396	0			44.7	0.422857
34.0396	0.0123356			44.7	0.425714
34.1176	0.0123356			44.7	0.425714
34.1176	0			44.7	0.428571
34.1955	0			44.8	0.428571
34.1955	0.0123356			44.8	0.431429
34.2735	0.0123356			44.8	0.431429
34.2735	0			44.8	0.434286
34.3515	0			44.8	0.434286
34.3515	0.0123356			44.8	0.437143
34.4295	0.0123356			45	0.437143
34.4295	0			45	0.44
34.5074	0			45	0.44
34.5074	0.0123356			45	0.442857
34.5854	0.0123356			45.1	0.442857
34.5854	0			45.1	0.445714
34.6634	0			45.1	0.445714
34.6634	0.0123356			45.1	0.448571
34.7413	0.0123356			45.3	0.448571
34.7413	0			45.3	0.451429
34.8193	0			45.5	0.451429
34.8193	0.0123356			45.5	0.454286
34.8973	0.0123356			45.5	0.454286
34.8973	0			45.5	0.457143
34.9752	0			46	0.457143
34.9752	0.0123356			46	0.46
35.0532	0.0123356			46.3	0.46
35.0532	0			46.3	0.462857
35.1312	0			46.5	0.462857
35.1312	0.0123356			46.5	0.465714
35.2092	0.0123356			46.8	0.465714
35.2092	0			46.8	0.468571
35.2871	0			46.8	0.468571
35.2871	0.0123356			46.8	0.471429
35.3651	0.0123356			46.8	0.471429
35.3651	0			46.8	0.474286
35.4431	0			47.1	0.474286
35.4431	0.0123356			47.1	0.477143
35.521	0.0123356			47.3	0.477143
35.521	0			47.3	0.48
35.599	0			47.4	0.48
35.599	0.0123356			47.4	0.482857
35.677	0.0123356			47.5	0.482857
35.677	0			47.5	0.485714
35.755	0			47.5	0.485714
35.755	0.0123356			47.5	0.488571
35.8329	0.0123356			47.6	0.488571
35.8329	0			47.6	0.491429
35.9109	0			47.8	0.491429
35.9109	0.0123356			47.8	0.494286
35.9889	0.0123356			47.9	0.494286
35.9889	0			47.9	0.497143
36.0668	0			47.9	0.497143
36.0668	0.0123356			47.9	0.5
36.1448	0.0123356			48	0.5
36.1448	0			48	0.502857
36.2228	0			48.3	0.502857
36.2228	0.0123356			48.3	0.505714
36.3007	0.0123356			48.3	0.505714
36.3007	0			48.3	0.508571
36.3787	0			48.4	0.508571
36.3787	0.0123356			48.4	0.511429
36.4567	0.0123356			48.5	0.511429
36.4567	0			48.5	0.514286
36.5347	0			48.6	0.514286
36.5347	0.0123356			48.6	0.517143
36.6126	0.0123356			48.8	0.517143
36.6126	0			48.8	0.52
36.6906	0			48.8	0.52
36.6906	0.0123356			48.8	0.522857
36.7686	0.0123356			49	0.522857
36.7686	0			49	0.525714
36.8465	0			49.2	0.525714
36.8465	0.0123356			49.2	0.528571
36.9245	0.0123356			49.3	0.528571
36.9245	0			49.3	0.531429
37.0025	0			49.3	0.531429
37.0025	0.0123356			49.3	0.534286
37.0804	0.0123356			49.3	0.534286
37.0804	0			49.3	0.537143
37.1584	0			49.3	0.537143
37.1584	0.0123356			49.3	0.54
37.2364	0.0123356			49.3	0.54
37.2364	0			49.3	0.542857
37.3144	0			49.33	0.542857
37.3144	0.0123356			49.33	0.545714
37.3923	0.0123356			49.4	0.545714
37.3923	0			49.4	0.548571
37.4703	0			49.5	0.548571
37.4703	0.0123356			49.5	0.551429
37.5483	0.0123356			49.5	0.551429
37.5483	0			49.5	0.554286
37.6262	0			49.5	0.554286
37.6262	0.0123356			49.5	0.557143
37.7042	0.0123356			49.6	0.557143
37.7042	0			49.6	0.56
37.7822	0			49.6	0.56
37.7822	0.0123356			49.6	0.562857
37.8601	0.0123356			49.8	0.562857
37.8601	0			49.8	0.565714
37.9381	0			49.8	0.565714
37.9381	0.0123356			49.8	0.568571
38.0161	0.0123356			50.2	0.568571
38.0161	0			50.2	0.571429
38.0941	0			50.3	0.571429
38.0941	0.0123356			50.3	0.574286
38.172	0.0123356			50.3	0.574286
38.172	0			50.3	0.577143
38.25	0			50.4	0.577143
38.25	0.0295692			50.4	0.58
38.328	0.0295692			50.5	0.58
38.328	0			50.5	0.582857
38.4059	0			50.8	0.582857
38.4059	0.0295692			50.8	0.585714
38.4839	0.0295692			51.5	0.585714
38.4839	0			51.5	0.588571
38.5619	0			51.6	0.588571
38.5619	0.0295692			51.6	0.591429
38.6399	0.0295692			51.8	0.591429
38.6399	0			51.8	0.594286
38.7178	0			52	0.594286
38.7178	0.0295692			52	0.597143
38.7958	0.0295692			52.1	0.597143
38.7958	0			52.1	0.6
38.8738	0			52.1	0.6
38.8738	0.0295692			52.1	0.602857
38.9517	0.0295692			52.1	0.602857
38.9517	0			52.1	0.605714
39.0297	0			52.2	0.605714
39.0297	0.0295692			52.2	0.608571
39.1077	0.0295692			52.3	0.608571
39.1077	0			52.3	0.611429
39.1856	0			52.3	0.611429
39.1856	0.0295692			52.3	0.614286
39.2636	0.0295692			52.3	0.614286
39.2636	0			52.3	0.617143
39.3416	0			52.4	0.617143
39.3416	0.0295692			52.4	0.62
39.4196	0.0295692			52.5	0.62
39.4196	0			52.5	0.622857
39.4975	0			52.7	0.622857
39.4975	0.0295692			52.7	0.625714
39.5755	0.0295692			52.7	0.625714
39.5755	0			52.7	0.628571
39.6535	0			52.8	0.628571
39.6535	0.0295692			52.8	0.631429
39.7314	0.0295692			52.8	0.631429
39.7314	0			52.8	0.634286
39.8094	0			52.9	0.634286
39.8094	0.0295692			52.9	0.637143
39.8874	0.0295692			53	0.637143
39.8874	0			53	0.64
39.9653	0			53	0.64
39.9653	0.0295692			53	0.642857
40.0433	0.0295692			53.1	0.642857
40.0433	0			53.1	0.645714
40.1213	0			53.2	0.645714
40.1213	0.0295692			53.2	0.648571
40.1993	0.0295692			53.3	0.648571
40.1993	0			53.3	0.651429
40.2772	0			53.5	0.651429
40.2772	0.0295692			53.5	0.654286
40.3552	0.0295692			53.8	0.654286
40.3552	0			53.8	0.657143
40.4332	0			53.9	0.657143
40.4332	0.0295692			53.9	0.66
40.5111	0.0295692			54	0.66
40.5111	0			54	0.662857
40.5891	0			54.3	0.662857
40.5891	0.0295692			54.3	0.665714
40.6671	0.0295692			54.5	0.665714
40.6671	0			54.5	0.668571
40.745	0			54.6	0.668571
40.745	0.0295692			54.6	0.671429
40.823	0.0295692			54.6	0.671429
40.823	0			54.6	0.674286
40.901	0			54.6	0.674286
40.901	0.0295692			54.6	0.677143
40.979	0.0295692			55	0.677143
40.979	0			55	0.68
41.0569	0			55.1	0.68
41.0569	0.0295692			55.1	0.682857
41.1349	0.0295692			55.2	0.682857
41.1349	0			55.2	0.685714
41.2129	0			55.8	0.685714
41.2129	0.0295692			55.8	0.688571
41.2908	0.0295692			56	0.688571
41.2908	0			56	0.691429
41.3688	0			56	0.691429
41.3688	0.0295692			56	0.694286
41.4468	0.0295692			56	0.694286
41.4468	0			56	0.697143
41.5248	0			56	0.697143
41.5248	0.0295692			56	0.7
41.6027	0.0295692			56.3	0.7
41.6027	0			56.3	0.702857
41.6807	0			56.3	0.702857
41.6807	0.0295692			56.3	0.705714
41.7587	0.0295692			56.4	0.705714
41.7587	0			56.4	0.708571
41.8366	0			56.5	0.708571
41.8366	0.0295692			56.5	0.711429
41.9146	0.0295692			56.7	0.711429
41.9146	0			56.7	0.714286
41.9926	0			56.8	0.714286
41.9926	0.0295692			56.8	0.717143
42.0705	0.0295692			56.8	0.717143
42.0705	0			56.8	0.72
42.1485	0			57.1	0.72
42.1485	0.0295692			57.1	0.722857
42.2265	0.0295692			57.2	0.722857
42.2265	0			57.2	0.725714
42.3045	0			57.3	0.725714
42.3045	0.0295692			57.3	0.728571
42.3824	0.0295692			57.4	0.728571
42.3824	0			57.4	0.731429
42.4604	0			57.5	0.731429
42.4604	0.0295692			57.5	0.734286
42.5384	0.0295692			57.8	0.734286
42.5384	0			57.8	0.737143
42.6163	0			58.1	0.737143
42.6163	0.0295692			58.1	0.74
42.6943	0.0295692			58.5	0.74
42.6943	0			58.5	0.742857
42.7723	0			58.9	0.742857
42.7723	0.0295692			58.9	0.745714
42.8502	0.0295692			59.1	0.745714
42.8502	0			59.1	0.748571
42.9282	0			59.2	0.748571
42.9282	0.0295692			59.2	0.751429
43.0062	0.0295692			59.3	0.751429
43.0062	0			59.3	0.754286
43.0842	0			59.3	0.754286
43.0842	0.0295692			59.3	0.757143
43.1621	0.0295692			59.5	0.757143
43.1621	0			59.5	0.76
43.2401	0			59.5	0.76
43.2401	0.0295692			59.5	0.762857
43.3181	0.0295692			60.3	0.762857
43.3181	0			60.3	0.765714
43.396	0			60.3	0.765714
43.396	0.0295692			60.3	0.768571
43.474	0.0295692			60.3	0.768571
43.474	0			60.3	0.771429
43.552	0			60.5	0.771429
43.552	0.0295692			60.5	0.774286
43.63	0.0295692			61	0.774286
43.63	0			61	0.777143
43.7079	0			61.3	0.777143
43.7079	0.0295692			61.3	0.78
43.7859	0.0295692			61.4	0.78
43.7859	0			61.4	0.782857
43.8639	0			61.8	0.782857
43.8639	0.0295692			61.8	0.785714
43.9418	0.0295692			62	0.785714
43.9418	0			62	0.788571
44.0198	0			62.5	0.788571
44.0198	0.0295692			62.5	0.791429
44.0978	0.0295692			62.5	0.791429
44.0978	0			62.5	0.794286
44.1757	0			62.8	0.794286
44.1757	0.0295692			62.8	0.797143
44.2537	0.0295692			62.9	0.797143
44.2537	0			62.9	0.8
44.3317	0			63.5	0.8
44.3317	0.0295692			63.5	0.802857
44.4097	0.0295692			63.8	0.802857
44.4097	0			63.8	0.805714
44.4876	0			63.8	0.805714
44.4876	0.0295692			63.8	0.808571
44.5656	0.0295692			63.8	0.808571
44.5656	0			63.8	0.811429
44.6436	0			64	0.811429
44.6436	0.0295692			64	0.814286
44.7215	0.0295692			64	0.814286
44.7215	0			64	0.817143
44.7995	0			64.1	0.817143
44.7995	0.0295692			64.1	0.82
44.8775	0.0295692			64.3	0.82
44.8775	0			64.3	0.822857
44.9554	0			64.3	0.822857
44.9554	0.0295692			64.3	0.825714
45.0334	0.0295692			64.4	0.825714
45.0334	0			64.4	0.828571
45.1114	0			64.6	0.828571
45.1114	0.0295692			64.6	0.831429
45.1894	0.0295692			64.8	0.831429
45.1894	0			64.8	0.834286
45.2673	0			64.8	0.834286
45.2673	0.0295692			64.8	0.837143
45.3453	0.0295692			65.1	0.837143
45.3453	0			65.1	0.84
45.4233	0			65.3	0.84
45.4233	0.0295692			65.3	0.842857
45.5012	0.0295692			65.5	0.842857
45.5012	0			65.5	0.845714
45.5792	0			65.7	0.845714
45.5792	0.0295692			65.7	0.848571
45.6572	0.0295692			66.9	0.848571
45.6572	0			66.9	0.851429
45.7351	0			67.5	0.851429
45.7351	0.0295692			67.5	0.854286
45.8131	0.0295692			68.2	0.854286
45.8131	0			68.2	0.857143
45.8911	0			68.3	0.857143
45.8911	0.0295692			68.3	0.86
45.9691	0.0295692			68.8	0.86
45.9691	0			68.8	0.862857
46.047	0			69	0.862857
46.047	0.0295692			69	0.865714
46.125	0.0295692			69.1	0.865714
46.125	0			69.1	0.868571
46.203	0			69.3	0.868571
46.203	0.0295692			69.3	0.871429
46.2809	0.0295692			69.3	0.871429
46.2809	0			69.3	0.874286
46.3589	0			70.5	0.874286
46.3589	0.0295692			70.5	0.877143
46.4369	0.0295692			70.5	0.877143
46.4369	0			70.5	0.88
46.5149	0			70.7	0.88
46.5149	0.0295692			70.7	0.882857
46.5928	0.0295692			71.3	0.882857
46.5928	0			71.3	0.885714
46.6708	0			71.5	0.885714
46.6708	0.0295692			71.5	0.888571
46.7488	0.0295692			71.8	0.888571
46.7488	0			71.8	0.891429
46.8267	0			72	0.891429
46.8267	0.0295692			72	0.894286
46.9047	0.0295692			72.2	0.894286
46.9047	0			72.2	0.897143
46.9827	0			72.5	0.897143
46.9827	0.0295692			72.5	0.9
47.0606	0.0295692			72.8	0.9
47.0606	0			72.8	0.902857
47.1386	0			73.1	0.902857
47.1386	0.0295692			73.1	0.905714
47.2166	0.0295692			73.2	0.905714
47.2166	0			73.2	0.908571
47.2946	0			73.8	0.908571
47.2946	0.0295692			73.8	0.911429
47.3725	0.0295692			75.5	0.911429
47.3725	0			75.5	0.914286
47.4505	0			76.5	0.914286
47.4505	0.0295692			76.5	0.917143
47.5285	0.0295692			77.7	0.917143
47.5285	0			77.7	0.92
47.6064	0			77.8	0.92
47.6064	0.0295692			77.8	0.922857
47.6844	0.0295692			80.1	0.922857
47.6844	0			80.1	0.925714
47.7624	0			80.3	0.925714
47.7624	0.0295692			80.3	0.928571
47.8403	0.0295692			80.4	0.928571
47.8403	0			80.4	0.931429
47.9183	0			81.9	0.931429
47.9183	0.0295692			81.9	0.934286
47.9963	0.0295692			82.2	0.934286
47.9963	0			82.2	0.937143
48.0743	0			83.3	0.937143
48.0743	0.0295692			83.3	0.94
48.1522	0.0295692			85.2	0.94
48.1522	0			85.2	0.942857
48.2302	0			85.8	0.942857
48.2302	0.0295692			85.8	0.945714
48.3082	0.0295692			88.6	0.945714
48.3082	0			88.6	0.948571
48.3861	0			88.8	0.948571
48.3861	0.0295692			88.8	0.951429
48.4641	0.0295692			88.8	0.951429
48.4641	0			88.8	0.954286
48.5421	0			89	0.954286
48.5421	0.0295692			89	0.957143
48.62	0.0295692			91.4	0.957143
48.62	0			91.4	0.96
48.698	0			91.6	0.96
48.698	0.0295692			91.6	0.962857
48.776	0.0295692			91.8	0.962857
48.776	0			91.8	0.965714
48.854	0			93	0.965714
48.854	0.0295692			93	0.968571
48.9319	0.0295692			99.5	0.968571
48.9319	0			99.5	0.971429
49.0099	0			101.3	0.971429
49.0099	0.0295692			101.3	0.974286
49.0879	0.0295692			110.2	0.974286
49.0879	0			110.2	0.977143
49.1658	0			110.5	0.977143
49.1658	0.0295692			110.5	0.98
49.2438	0.0295692			112	0.98
49.2438	0			112	0.982857
49.3218	0			113.3	0.982857
49.3218	0.0295692			113.3	0.985714
49.3998	0.0295692			116.8	0.985714
49.3998	0			116.8	0.988571
49.4777	0			123	0.988571
49.4777	0.0295692			123	0.991429
49.5557	0.0295692			125.3	0.991429
49.5557	0			125.3	0.994286
49.6337	0			125.7	0.994286
49.6337	0.0295692			125.7	0.997143
49.7116	0.0295692			173.8	0.997143
49.7116	0			173.8	1
49.7896	0
49.7896	0.0295692
49.8676	0.0295692
49.8676	0
49.9455	0
49.9455	0.0295692
50.0235	0.0295692
50.0235	0
50.1015	0
50.1015	0.0295692
50.1795	0.0295692
50.1795	0
50.2574	0
50.2574	0.0295692
50.3354	0.0295692
50.3354	0
50.4134	0
50.4134	0.0295692
50.4913	0.0295692
50.4913	0
50.5693	0
50.5693	0.0295692
50.6473	0.0295692
50.6473	0
50.7252	0
50.7252	0.0295692
50.8032	0.0295692
50.8032	0
50.8812	0
50.8812	0.0295692
50.9592	0.0295692
50.9592	0
51.0371	0
51.0371	0.0295692
51.1151	0.0295692
51.1151	0
51.1931	0
51.1931	0.0295692
51.271	0.0295692
51.271	0
51.349	0
51.349	0.0295692
51.427	0.0295692
51.427	0
51.505	0
51.505	0.0295692
51.5829	0.0295692
51.5829	0
51.6609	0
51.6609	0.0295692
51.7389	0.0295692
51.7389	0
51.8168	0
51.8168	0.0295692
51.8948	0.0295692
51.8948	0
51.9728	0
51.9728	0.0295692
52.0507	0.0295692
52.0507	0
52.1287	0
52.1287	0.0295692
52.2067	0.0295692
52.2067	0
52.2847	0
52.2847	0.0295692
52.3626	0.0295692
52.3626	0
52.4406	0
52.4406	0.0295692
52.5186	0.0295692
52.5186	0
52.5965	0
52.5965	0.0295692
52.6745	0.0295692
52.6745	0
52.7525	0
52.7525	0.0295692
52.8304	0.0295692
52.8304	0
52.9084	0
52.9084	0.0295692
52.9864	0.0295692
52.9864	0
53.0644	0
53.0644	0.0295692
53.1423	0.0295692
53.1423	0
53.2203	0
53.2203	0.0295692
53.2983	0.0295692
53.2983	0
53.3762	0
53.3762	0.0295692
53.4542	0.0295692
53.4542	0
53.5322	0
53.5322	0.0295692
53.6101	0.0295692
53.6101	0
53.6881	0
53.6881	0.0295692
53.7661	0.0295692
53.7661	0
53.8441	0
53.8441	0.0295692
53.922	0.0295692
53.922	0
54	0
54	0.0136054
54.078	0.0136054
54.078	0
54.1559	0
54.1559	0.0136054
54.2339	0.0136054
54.2339	0
54.3119	0
54.3119	0.0136054
54.3899	0.0136054
54.3899	0
54.4678	0
54.4678	0.0136054
54.5458	0.0136054
54.5458	0
54.6238	0
54.6238	0.0136054
54.7017	0.0136054
54.7017	0
54.7797	0
54.7797	0.0136054
54.8577	0.0136054
54.8577	0
54.9356	0
54.9356	0.0136054
55.0136	0.0136054
55.0136	0
55.0916	0
55.0916	0.0136054
55.1696	0.0136054
55.1696	0
55.2475	0
55.2475	0.0136054
55.3255	0.0136054
55.3255	0
55.4035	0
55.4035	0.0136054
55.4814	0.0136054
55.4814	0
55.5594	0
55.5594	0.0136054
55.6374	0.0136054
55.6374	0
55.7153	0
55.7153	0.0136054
55.7933	0.0136054
55.7933	0
55.8713	0
55.8713	0.0136054
55.9493	0.0136054
55.9493	0
56.0272	0
56.0272	0.0136054
56.1052	0.0136054
56.1052	0
56.1832	0
56.1832	0.0136054
56.2611	0.0136054
56.2611	0
56.3391	0
56.3391	0.0136054
56.4171	0.0136054
56.4171	0
56.495	0
56.495	0.0136054
56.573	0.0136054
56.573	0
56.651	0
56.651	0.0136054
56.729	0.0136054
56.729	0
56.8069	0
56.8069	0.0136054
56.8849	0.0136054
56.8849	0
56.9629	0
56.9629	0.0136054
57.0408	0.0136054
57.0408	0
57.1188	0
57.1188	0.0136054
57.1968	0.0136054
57.1968	0
57.2748	0
57.2748	0.0136054
57.3527	0.0136054
57.3527	0
57.4307	0
57.4307	0.0136054
57.5087	0.0136054
57.5087	0
57.5866	0
57.5866	0.0136054
57.6646	0.0136054
57.6646	0
57.7426	0
57.7426	0.0136054
57.8205	0.0136054
57.8205	0
57.8985	0
57.8985	0.0136054
57.9765	0.0136054
57.9765	0
58.0545	0
58.0545	0.0136054
58.1324	0.0136054
58.1324	0
58.2104	0
58.2104	0.0136054
58.2884	0.0136054
58.2884	0
58.3663	0
58.3663	0.0136054
58.4443	0.0136054
58.4443	0
58.5223	0
58.5223	0.0136054
58.6002	0.0136054
58.6002	0
58.6782	0
58.6782	0.0136054
58.7562	0.0136054
58.7562	0
58.8342	0
58.8342	0.0136054
58.9121	0.0136054
58.9121	0
58.9901	0
58.9901	0.0136054
59.0681	0.0136054
59.0681	0
59.146	0
59.146	0.0136054
59.224	0.0136054
59.224	0
59.302	0
59.302	0.0136054
59.38	0.0136054
59.38	0
59.4579	0
59.4579	0.0136054
59.5359	0.0136054
59.5359	0
59.6139	0
59.6139	0.0136054
59.6918	0.0136054
59.6918	0
59.7698	0
59.7698	0.0136054
59.8478	0.0136054
59.8478	0
59.9257	0
59.9257	0.0136054
60.0037	0.0136054
60.0037	0
60.0817	0
60.0817	0.0136054
60.1597	0.0136054
60.1597	0
60.2376	0
60.2376	0.0136054
60.3156	0.0136054
60.3156	0
60.3936	0
60.3936	0.0136054
60.4715	0.0136054
60.4715	0
60.5495	0
60.5495	0.0136054
60.6275	0.0136054
60.6275	0
60.7054	0
60.7054	0.0136054
60.7834	0.0136054
60.7834	0
60.8614	0
60.8614	0.0136054
60.9394	0.0136054
60.9394	0
61.0173	0
61.0173	0.0136054
61.0953	0.0136054
61.0953	0
61.1733	0
61.1733	0.0136054
61.2512	0.0136054
61.2512	0
61.3292	0
61.3292	0.0136054
61.4072	0.0136054
61.4072	0
61.4851	0
61.4851	0.0136054
61.5631	0.0136054
61.5631	0
61.6411	0
61.6411	0.0136054
61.7191	0.0136054
61.7191	0
61.797	0
61.797	0.0136054
61.875	0.0136054
61.875	0
61.953	0
61.953	0.0136054
62.0309	0.0136054
62.0309	0
62.1089	0
62.1089	0.0136054
62.1869	0.0136054
62.1869	0
62.2649	0
62.2649	0.0136054
62.3428	0.0136054
62.3428	0
62.4208	0
62.4208	0.0136054
62.4988	0.0136054
62.4988	0
62.5767	0
62.5767	0.0136054
62.6547	0.0136054
62.6547	0
62.7327	0
62.7327	0.0136054
62.8106	0.0136054
62.8106	0
62.8886	0
62.8886	0.0136054
62.9666	0.0136054
62.9666	0
63.0446	0
63.0446	0.0136054
63.1225	0.0136054
63.1225	0
63.2005	0
63.2005	0.0136054
63.2785	0.0136054
63.2785	0
63.3564	0
63.3564	0.0136054
63.4344	0.0136054
63.4344	0
63.5124	0
63.5124	0.0136054
63.5903	0.0136054
63.5903	0
63.6683	0
63.6683	0.0136054
63.7463	0.0136054
63.7463	0
63.8243	0
63.8243	0.0136054
63.9022	0.0136054
63.9022	0
63.9802	0
63.9802	0.0136054
64.0582	0.0136054
64.0582	0
64.1361	0
64.1361	0.0136054
64.2141	0.0136054
64.2141	0
64.2921	0
64.2921	0.0136054
64.37	0.0136054
64.37	0
64.448	0
64.448	0.0136054
64.526	0.0136054
64.526	0
64.604	0
64.604	0.0136054
64.6819	0.0136054
64.6819	0
64.7599	0
64.7599	0.0136054
64.8379	0.0136054
64.8379	0
64.9158	0
64.9158	0.0136054
64.9938	0.0136054
64.9938	0
65.0718	0
65.0718	0.0136054
65.1498	0.0136054
65.1498	0
65.2277	0
65.2277	0.0136054
65.3057	0.0136054
65.3057	0
65.3837	0
65.3837	0.0136054
65.4616	0.0136054
65.4616	0
65.5396	0
65.5396	0.0136054
65.6176	0.0136054
65.6176	0
65.6955	0
65.6955	0.0136054
65.7735	0.0136054
65.7735	0
65.8515	0
65.8515	0.0136054
65.9295	0.0136054
65.9295	0
66.0074	0
66.0074	0.0136054
66.0854	0.0136054
66.0854	0
66.1634	0
66.1634	0.0136054
66.2413	0.0136054
66.2413	0
66.3193	0
66.3193	0.0136054
66.3973	0.0136054
66.3973	0
66.4752	0
66.4752	0.0136054
66.5532	0.0136054
66.5532	0
66.6312	0
66.6312	0.0136054
66.7092	0.0136054
66.7092	0
66.7871	0
66.7871	0.0136054
66.8651	0.0136054
66.8651	0
66.9431	0
66.9431	0.0136054
67.021	0.0136054
67.021	0
67.099	0
67.099	0.0136054
67.177	0.0136054
67.177	0
67.255	0
67.255	0.0136054
67.3329	0.0136054
67.3329	0
67.4109	0
67.4109	0.0136054
67.4889	0.0136054
67.4889	0
67.5668	0
67.5668	0.0136054
67.6448	0.0136054
67.6448	0
67.7228	0
67.7228	0.0136054
67.8007	0.0136054
67.8007	0
67.8787	0
67.8787	0.0136054
67.9567	0.0136054
67.9567	0
68.0347	0
68.0347	0.0136054
68.1126	0.0136054
68.1126	0
68.1906	0
68.1906	0.0136054
68.2686	0.0136054
68.2686	0
68.3465	0
68.3465	0.0136054
68.4245	0.0136054
68.4245	0
68.5025	0
68.5025	0.0136054
68.5804	0.0136054
68.5804	0
68.6584	0
68.6584	0.0136054
68.7364	0.0136054
68.7364	0
68.8144	0
68.8144	0.0136054
68.8923	0.0136054
68.8923	0
68.9703	0
68.9703	0.0136054
69.0483	0.0136054
69.0483	0
69.1262	0
69.1262	0.0136054
69.2042	0.0136054
69.2042	0
69.2822	0
69.2822	0.0136054
69.3601	0.0136054
69.3601	0
69.4381	0
69.4381	0.0136054
69.5161	0.0136054
69.5161	0
69.5941	0
69.5941	0.0136054
69.672	0.0136054
69.672	0
69.75	0
69.75	0.00435374
69.828	0.00435374
69.828	0
69.9059	0
69.9059	0.00435374
69.9839	0.00435374
69.9839	0
70.0619	0
70.0619	0.00435374
70.1399	0.00435374
70.1399	0
70.2178	0
70.2178	0.00435374
70.2958	0.00435374
70.2958	0
70.3738	0
70.3738	0.00435374
70.4517	0.00435374
70.4517	0
70.5297	0
70.5297	0.00435374
70.6077	0.00435374
70.6077	0
70.6856	0
70.6856	0.00435374
70.7636	0.00435374
70.7636	0
70.8416	0
70.8416	0.00435374
70.9196	0.00435374
70.9196	0
70.9975	0
70.9975	0.00435374
71.0755	0.00435374
71.0755	0
71.1535	0
71.1535	0.00435374
71.2314	0.00435374
71.2314	0
71.3094	0
71.3094	0.00435374
71.3874	0.00435374
71.3874	0
71.4653	0
71.4653	0.00435374
71.5433	0.00435374
71.5433	0
71.6213	0
71.6213	0.00435374
71.6993	0.00435374
71.6993	0
71.7772	0
71.7772	0.00435374
71.8552	0.00435374
71.8552	0
71.9332	0
71.9332	0.00435374
72.0111	0.00435374
72.0111	0
72.0891	0
72.0891	0.00435374
72.1671	0.00435374
72.1671	0
72.245	0
72.245	0.00435374
72.323	0.00435374
72.323	0
72.401	0
72.401	0.00435374
72.479	0.00435374
72.479	0
72.5569	0
72.5569	0.00435374
72.6349	0.00435374
72.6349	0
72.7129	0
72.7129	0.00435374
72.7908	0.00435374
72.7908	0
72.8688	0
72.8688	0.00435374
72.9468	0.00435374
72.9468	0
73.0248	0
73.0248	0.00435374
73.1027	0.00435374
73.1027	0
73.1807	0
73.1807	0.00435374
73.2587	0.00435374
73.2587	0
73.3366	0
73.3366	0.00435374
73.4146	0.00435374
73.4146	0
73.4926	0
73.4926	0.00435374
73.5705	0.00435374
73.5705	0
73.6485	0
73.6485	0.00435374
73.7265	0.00435374
73.7265	0
73.8045	0
73.8045	0.00435374
73.8824	0.00435374
73.8824	0
73.9604	0
73.9604	0.00435374
74.0384	0.00435374
74.0384	0
74.1163	0
74.1163	0.00435374
74.1943	0.00435374
74.1943	0
74.2723	0
74.2723	0.00435374
74.3502	0.00435374
74.3502	0
74.4282	0
74.4282	0.00435374
74.5062	0.00435374
74.5062	0
74.5842	0
74.5842	0.00435374
74.6621	0.00435374
74.6621	0
74.7401	0
74.7401	0.00435374
74.8181	0.00435374
74.8181	0
74.896	0
74.896	0.00435374
74.974	0.00435374
74.974	0
75.052	0
75.052	0.00435374
75.13	0.00435374
75.13	0
75.2079	0
75.2079	0.00435374
75.2859	0.00435374
75.2859	0
75.3639	0
75.3639	0.00435374
75.4418	0.00435374
75.4418	0
75.5198	0
75.5198	0.00435374
75.5978	0.00435374
75.5978	0
75.6757	0
75.6757	0.00435374
75.7537	0.00435374
75.7537	0
75.8317	0
75.8317	0.00435374
75.9097	0.00435374
75.9097	0
75.9876	0
75.9876	0.00435374
76.0656	0.00435374
76.0656	0
76.1436	0
76.1436	0.00435374
76.2215	0.00435374
76.2215	0
76.2995	0
76.2995	0.00435374
76.3775	0.00435374
76.3775	0
76.4554	0
76.4554	0.00435374
76.5334	0.00435374
76.5334	0
76.6114	0
76.6114	0.00435374
76.6894	0.00435374
76.6894	0
76.7673	0
76.7673	0.00435374
76.8453	0.00435374
76.8453	0
76.9233	0
76.9233	0.00435374
77.0012	0.00435374
77.0012	0
77.0792	0
77.0792	0.00435374
77.1572	0.00435374
77.1572	0
77.2351	0
77.2351	0.00435374
77.3131	0.00435374
77.3131	0
77.3911	0
77.3911	0.00435374
77.4691	0.00435374
77.4691	0
77.547	0
77.547	0.00435374
77.625	0.00435374
77.625	0
77.703	0
77.703	0.00435374
77.7809	0.00435374
77.7809	0
77.8589	0
77.8589	0.00435374
77.9369	0.00435374
77.9369	0
78.0149	0
78.0149	0.00435374
78.0928	0.00435374
78.0928	0
78.1708	0
78.1708	0.00435374
78.2488	0.00435374
78.2488	0
78.3267	0
78.3267	0.00435374
78.4047	0.00435374
78.4047	0
78.4827	0
78.4827	0.00435374
78.5606	0.00435374
78.5606	0
78.6386	0
78.6386	0.00435374
78.7166	0.00435374
78.7166	0
78.7946	0
78.7946	0.00435374
78.8725	0.00435374
78.8725	0
78.9505	0
78.9505	0.00435374
79.0285	0.00435374
79.0285	0
79.1064	0
79.1064	0.00435374
79.1844	0.00435374
79.1844	0
79.2624	0
79.2624	0.00435374
79.3403	0.00435374
79.3403	0
79.4183	0
79.4183	0.00435374
79.4963	0.00435374
79.4963	0
79.5743	0
79.5743	0.00435374
79.6522	0.00435374
79.6522	0
79.7302	0
79.7302	0.00435374
79.8082	0.00435374
79.8082	0
79.8861	0
79.8861	0.00435374
79.9641	0.00435374
79.9641	0
80.0421	0
80.0421	0.00435374
80.12	0.00435374
80.12	0
80.198	0
80.198	0.00435374
80.276	0.00435374
80.276	0
80.354	0
80.354	0.00435374
80.4319	0.00435374
80.4319	0
80.5099	0
80.5099	0.00435374
80.5879	0.00435374
80.5879	0
80.6658	0
80.6658	0.00435374
80.7438	0.00435374
80.7438	0
80.8218	0
80.8218	0.00435374
80.8998	0.00435374
80.8998	0
80.9777	0
80.9777	0.00435374
81.0557	0.00435374
81.0557	0
81.1337	0
81.1337	0.00435374
81.2116	0.00435374
81.2116	0
81.2896	0
81.2896	0.00435374
81.3676	0.00435374
81.3676	0
81.4455	0
81.4455	0.00435374
81.5235	0.00435374
81.5235	0
81.6015	0
81.6015	0.00435374
81.6795	0.00435374
81.6795	0
81.7574	0
81.7574	0.00435374
81.8354	0.00435374
81.8354	0
81.9134	0
81.9134	0.00435374
81.9913	0.00435374
81.9913	0
82.0693	0
82.0693	0.00435374
82.1473	0.00435374
82.1473	0
82.2252	0
82.2252	0.00435374
82.3032	0.00435374
82.3032	0
82.3812	0
82.3812	0.00435374
82.4592	0.00435374
82.4592	0
82.5371	0
82.5371	0.00435374
82.6151	0.00435374
82.6151	0
82.6931	0
82.6931	0.00435374
82.771	0.00435374
82.771	0
82.849	0
82.849	0.00435374
82.927	0.00435374
82.927	0
83.005	0
83.005	0.00435374
83.0829	0.00435374
83.0829	0
83.1609	0
83.1609	0.00435374
83.2389	0.00435374
83.2389	0
83.3168	0
83.3168	0.00435374
83.3948	0.00435374
83.3948	0
83.4728	0
83.4728	0.00435374
83.5507	0.00435374
83.5507	0
83.6287	0
83.6287	0.00435374
83.7067	0.00435374
83.7067	0
83.7847	0
83.7847	0.00435374
83.8626	0.00435374
83.8626	0
83.9406	0
83.9406	0.00435374
84.0186	0.00435374
84.0186	0
84.0965	0
84.0965	0.00435374
84.1745	0.00435374
84.1745	0
84.2525	0
84.2525	0.00435374
84.3304	0.00435374
84.3304	0
84.4084	0
84.4084	0.00435374
84.4864	0.00435374
84.4864	0
84.5644	0
84.5644	0.00435374
84.6423	0.00435374
84.6423	0
84.7203	0
84.7203	0.00435374
84.7983	0.00435374
84.7983	0
84.8762	0
84.8762	0.00435374
84.9542	0.00435374
84.9542	0
85.0322	0
85.0322	0.00435374
85.1101	0.00435374
85.1101	0
85.1881	0
85.1881	0.00435374
85.2661	0.00435374
85.2661	0
85.3441	0
85.3441	0.00435374
85.422	0.00435374
85.422	0
85.5	0
85.5	0.00181406
85.578	0.00181406
85.578	0
85.6559	0
85.6559	0.00181406
85.7339	0.00181406
85.7339	0
85.8119	0
85.8119	0.00181406
85.8899	0.00181406
85.8899	0
85.9678	0
85.9678	0.00181406
86.0458	0.00181406
86.0458	0
86.1238	0
86.1238	0.00181406
86.2017	0.00181406
86.2017	0
86.2797	0
86.2797	0.00181406
86.3577	0.00181406
86.3577	0
86.4356	0
86.4356	0.00181406
86.5136	0.00181406
86.5136	0
86.5916	0
86.5916	0.00181406
86.6696	0.00181406
86.6696	0
86.7475	0
86.7475	0.00181406
86.8255	0.00181406
86.8255	0
86.9035	0
86.9035	0.00181406
86.9814	0.00181406
86.9814	0
87.0594	0
87.0594	0.00181406
87.1374	0.00181406
87.1374	0
87.2153	0
87.2153	0.00181406
87.2933	0.00181406
87.2933	0
87.3713	0
87.3713	0.00181406
87.4493	0.00181406
87.4493	0
87.5272	0
87.5272	0.00181406
87.6052	0.00181406
87.6052	0
87.6832	0
87.6832	0.00181406
87.7611	0.00181406
87.7611	0
87.8391	0
87.8391	0.00181406
87.9171	0.00181406
87.9171	0
87.995	0
87.995	0.00181406
88.073	0.00181406
88.073	0
88.151	0
88.151	0.00181406
88.229	0.00181406
88.229	0
88.3069	0
88.3069	0.00181406
88.3849	0.00181406
88.3849	0
88.4629	0
88.4629	0.00181406
88.5408	0.00181406
88.5408	0
88.6188	0
88.6188	0.00181406
88.6968	0.00181406
88.6968	0
88.7748	0
88.7748	0.00181406
88.8527	0.00181406
88.8527	0
88.9307	0
88.9307	0.00181406
89.0087	0.00181406
89.0087	0
89.0866	0
89.0866	0.00181406
89.1646	0.00181406
89.1646	0
89.2426	0
89.2426	0.00181406
89.3205	0.00181406
89.3205	0
89.3985	0
89.3985	0.00181406
89.4765	0.00181406
89.4765	0
89.5545	0
89.5545	0.00181406
89.6324	0.00181406
89.6324	0
89.7104	0
89.7104	0.00181406
89.7884	0.00181406
89.7884	0
89.8663	0
89.8663	0.00181406
89.9443	0.00181406
89.9443	0
90.0223	0
90.0223	0.00181406
90.1002	0.00181406
90.1002	0
90.1782	0
90.1782	0.00181406
90.2562	0.00181406
90.2562	0
90.3342	0
90.3342	0.00181406
90.4121	0.00181406
90.4121	0
90.4901	0
90.4901	0.00181406
90.5681	0.00181406
90.5681	0
90.646	0
90.646	0.00181406
90.724	0.00181406
90.724	0
90.802	0
90.802	0.00181406
90.88	0.00181406
90.88	0
90.9579	0
90.9579	0.00181406
91.0359	0.00181406
91.0359	0
91.1139	0
91.1139	0.00181406
91.1918	0.00181406
91.1918	0
91.2698	0
91.2698	0.00181406
91.3478	0.00181406
91.3478	0
91.4257	0
91.4257	0.00181406
91.5037	0.00181406
91.5037	0
91.5817	0
91.5817	0.00181406
91.6597	0.00181406
91.6597	0
91.7376	0
91.7376	0.00181406
91.8156	0.00181406
91.8156	0
91.8936	0
91.8936	0.00181406
91.9715	0.00181406
91.9715	0
92.0495	0
92.0495	0.00181406
92.1275	0.00181406
92.1275	0
92.2054	0
92.2054	0.00181406
92.2834	0.00181406
92.2834	0
92.3614	0
92.3614	0.00181406
92.4394	0.00181406
92.4394	0
92.5173	0
92.5173	0.00181406
92.5953	0.00181406
92.5953	0
92.6733	0
92.6733	0.00181406
92.7512	0.00181406
92.7512	0
92.8292	0
92.8292	0.00181406
92.9072	0.00181406
92.9072	0
92.9851	0
92.9851	0.00181406
93.0631	0.00181406
93.0631	0
93.1411	0
93.1411	0.00181406
93.2191	0.00181406
93.2191	0
93.297	0
93.297	0.00181406
93.375	0.00181406
93.375	0
93.453	0
93.453	0.00181406
93.5309	0.00181406
93.5309	0
93.6089	0
93.6089	0.00181406
93.6869	0.00181406
93.6869	0
93.7649	0
93.7649	0.00181406
93.8428	0.00181406
93.8428	0
93.9208	0
93.9208	0.00181406
93.9988	0.00181406
93.9988	0
94.0767	0
94.0767	0.00181406
94.1547	0.00181406
94.1547	0
94.2327	0
94.2327	0.00181406
94.3106	0.00181406
94.3106	0
94.3886	0
94.3886	0.00181406
94.4666	0.00181406
94.4666	0
94.5446	0
94.5446	0.00181406
94.6225	0.00181406
94.6225	0
94.7005	0
94.7005	0.00181406
94.7785	0.00181406
94.7785	0
94.8564	0
94.8564	0.00181406
94.9344	0.00181406
94.9344	0
95.0124	0
95.0124	0.00181406
95.0903	0.00181406
95.0903	0
95.1683	0
95.1683	0.00181406
95.2463	0.00181406
95.2463	0
95.3243	0
95.3243	0.00181406
95.4022	0.00181406
95.4022	0
95.4802	0
95.4802	0.00181406
95.5582	0.00181406
95.5582	0
95.6361	0
95.6361	0.00181406
95.7141	0.00181406
95.7141	0
95.7921	0
95.7921	0.00181406
95.87	0.00181406
95.87	0
95.948	0
95.948	0.00181406
96.026	0.00181406
96.026	0
96.104	0
96.104	0.00181406
96.1819	0.00181406
96.1819	0
96.2599	0
96.2599	0.00181406
96.3379	0.00181406
96.3379	0
96.4158	0
96.4158	0.00181406
96.4938	0.00181406
96.4938	0
96.5718	0
96.5718	0.00181406
96.6498	0.00181406
96.6498	0
96.7277	0
96.7277	0.00181406
96.8057	0.00181406
96.8057	0
96.8837	0
96.8837	0.00181406
96.9616	0.00181406
96.9616	0
97.0396	0
97.0396	0.00181406
97.1176	0.00181406
97.1176	0
97.1955	0
97.1955	0.00181406
97.2735	0.00181406
97.2735	0
97.3515	0
97.3515	0.00181406
97.4295	0.00181406
97.4295	0
97.5074	0
97.5074	0.00181406
97.5854	0.00181406
97.5854	0
97.6634	0
97.6634	0.00181406
97.7413	0.00181406
97.7413	0
97.8193	0
97.8193	0.00181406
97.8973	0.00181406
97.8973	0
97.9752	0
97.9752	0.00181406
98.0532	0.00181406
98.0532	0
98.1312	0
98.1312	0.00181406
98.2092	0.00181406
98.2092	0
98.2871	0
98.2871	0.00181406
98.3651	0.00181406
98.3651	0
98.4431	0
98.4431	0.00181406
98.521	0.00181406
98.521	0
98.599	0
98.599	0.00181406
98.677	0.00181406
98.677	0
98.755	0
98.755	0.00181406
98.8329	0.00181406
98.8329	0
98.9109	0
98.9109	0.00181406
98.9889	0.00181406
98.9889	0
99.0668	0
99.0668	0.00181406
99.1448	0.00181406
99.1448	0
99.2228	0
99.2228	0.00181406
99.3007	0.00181406
99.3007	0
99.3787	0
99.3787	0.00181406
99.4567	0.00181406
99.4567	0
99.5347	0
99.5347	0.00181406
99.6126	0.00181406
99.6126	0
99.6906	0
99.6906	0.00181406
99.7686	0.00181406
99.7686	0
99.8465	0
99.8465	0.00181406
99.9245	0.00181406
99.9245	0
100.002	0
100.002	0.00181406
100.08	0.00181406
100.08	0
100.158	0
100.158	0.00181406
100.236	0.00181406
100.236	0
100.314	0
100.314	0.00181406
100.392	0.00181406
100.392	0
[truncated: 1,232 more rows]

## Sheet: Distribution fitting1_HID
3.4	0	3.4	0	3.4	0
3.4	0.140952	3.4	0.140952	3.4	0.00285714
3.41856	0.140952	7.15	0.140952	3.5	0.00285714
3.41856	0	7.15	0	3.5	0.00571429
3.43713	0	7.15	0.0975238	3.6	0.00571429
3.43713	0.140952	10.9	0.0975238	3.6	0.00857143
3.45569	0.140952	10.9	0	4	0.00857143
3.45569	0	10.9	0.0190476	4	0.0114286
3.47426	0	14.65	0.0190476	4.1	0.0114286
3.47426	0.140952	14.65	0	4.1	0.0142857
3.49282	0.140952	14.65	0.00457143	4.3	0.0142857
3.49282	0	18.4	0.00457143	4.3	0.0171429
3.51139	0	18.4	0	4.4	0.0171429
3.51139	0.140952	18.4	0.00228571	4.4	0.02
3.52995	0.140952	22.15	0.00228571	4.4	0.02
3.52995	0	22.15	0	4.4	0.0228571
3.54851	0	22.15	0	4.4	0.0228571
3.54851	0.140952	25.9	0	4.4	0.0257143
3.56708	0.140952	25.9	0	4.4	0.0257143
3.56708	0	25.9	0	4.4	0.0285714
3.58564	0	29.65	0	4.4	0.0285714
3.58564	0.140952	29.65	0	4.4	0.0314286
3.60421	0.140952	29.65	0.000761905	4.4	0.0314286
3.60421	0	33.4	0.000761905	4.4	0.0342857
3.62277	0	33.4	0	4.4	0.0342857
3.62277	0.140952	33.4	0	4.4	0.0371429
3.64134	0.140952	37.15	0	4.4	0.0371429
3.64134	0	37.15	0	4.4	0.04
3.6599	0	37.15	0.00152381	4.4	0.04
3.6599	0.140952	40.9	0.00152381	4.4	0.0428571
3.67847	0.140952	40.9	0	4.5	0.0428571
3.67847	0			4.5	0.0457143
3.69703	0			4.5	0.0457143
3.69703	0.140952			4.5	0.0485714
3.71559	0.140952			4.6	0.0485714
3.71559	0			4.6	0.0514286
3.73416	0			4.6	0.0514286
3.73416	0.140952			4.6	0.0542857
3.75272	0.140952			4.7	0.0542857
3.75272	0			4.7	0.0571429
3.77129	0			4.7	0.0571429
3.77129	0.140952			4.7	0.06
3.78985	0.140952			4.7	0.06
3.78985	0			4.7	0.0628571
3.80842	0			4.7	0.0628571
3.80842	0.140952			4.7	0.0657143
3.82698	0.140952			4.7	0.0657143
3.82698	0			4.7	0.0685714
3.84554	0			4.7	0.0685714
3.84554	0.140952			4.7	0.0714286
3.86411	0.140952			4.7	0.0714286
3.86411	0			4.7	0.0742857
3.88267	0			4.7	0.0742857
3.88267	0.140952			4.7	0.0771429
3.90124	0.140952			4.8	0.0771429
3.90124	0			4.8	0.08
3.9198	0			4.8	0.08
3.9198	0.140952			4.8	0.0828571
3.93837	0.140952			4.8	0.0828571
3.93837	0			4.8	0.0857143
3.95693	0			4.8	0.0857143
3.95693	0.140952			4.8	0.0885714
3.9755	0.140952			4.8	0.0885714
3.9755	0			4.8	0.0914286
3.99406	0			4.9	0.0914286
3.99406	0.140952			4.9	0.0942857
4.01262	0.140952			4.9	0.0942857
4.01262	0			4.9	0.0971429
4.03119	0			4.9	0.0971429
4.03119	0.140952			4.9	0.1
4.04975	0.140952			4.9	0.1
4.04975	0			4.9	0.102857
4.06832	0			5	0.102857
4.06832	0.140952			5	0.105714
4.08688	0.140952			5	0.105714
4.08688	0			5	0.108571
4.10545	0			5	0.108571
4.10545	0.140952			5	0.111429
4.12401	0.140952			5	0.111429
4.12401	0			5	0.114286
4.14257	0			5	0.114286
4.14257	0.140952			5	0.117143
4.16114	0.140952			5	0.117143
4.16114	0			5	0.12
4.1797	0			5	0.12
4.1797	0.140952			5	0.122857
4.19827	0.140952			5	0.122857
4.19827	0			5	0.125714
4.21683	0			5.1	0.125714
4.21683	0.140952			5.1	0.128571
4.2354	0.140952			5.1	0.128571
4.2354	0			5.1	0.131429
4.25396	0			5.1	0.131429
4.25396	0.140952			5.1	0.134286
4.27252	0.140952			5.2	0.134286
4.27252	0			5.2	0.137143
4.29109	0			5.2	0.137143
4.29109	0.140952			5.2	0.14
4.30965	0.140952			5.2	0.14
4.30965	0			5.2	0.142857
4.32822	0			5.2	0.142857
4.32822	0.140952			5.2	0.145714
4.34678	0.140952			5.2	0.145714
4.34678	0			5.2	0.148571
4.36535	0			5.2	0.148571
4.36535	0.140952			5.2	0.151429
4.38391	0.140952			5.3	0.151429
4.38391	0			5.3	0.154286
4.40248	0			5.3	0.154286
4.40248	0.140952			5.3	0.157143
4.42104	0.140952			5.3	0.157143
4.42104	0			5.3	0.16
4.4396	0			5.3	0.16
4.4396	0.140952			5.3	0.162857
4.45817	0.140952			5.3	0.162857
4.45817	0			5.3	0.165714
4.47673	0			5.3	0.165714
4.47673	0.140952			5.3	0.168571
4.4953	0.140952			5.3	0.168571
4.4953	0			5.3	0.171429
4.51386	0			5.3	0.171429
4.51386	0.140952			5.3	0.174286
4.53243	0.140952			5.4	0.174286
4.53243	0			5.4	0.177143
4.55099	0			5.4	0.177143
4.55099	0.140952			5.4	0.18
4.56955	0.140952			5.4	0.18
4.56955	0			5.4	0.182857
4.58812	0			5.4	0.182857
4.58812	0.140952			5.4	0.185714
4.60668	0.140952			5.4	0.185714
4.60668	0			5.4	0.188571
4.62525	0			5.4	0.188571
4.62525	0.140952			5.4	0.191429
4.64381	0.140952			5.4	0.191429
4.64381	0			5.4	0.194286
4.66238	0			5.48	0.194286
4.66238	0.140952			5.48	0.197143
4.68094	0.140952			5.5	0.197143
4.68094	0			5.5	0.2
4.6995	0			5.5	0.2
4.6995	0.140952			5.5	0.202857
4.71807	0.140952			5.5	0.202857
4.71807	0			5.5	0.205714
4.73663	0			5.5	0.205714
4.73663	0.140952			5.5	0.208571
4.7552	0.140952			5.5	0.208571
4.7552	0			5.5	0.211429
4.77376	0			5.6	0.211429
4.77376	0.140952			5.6	0.214286
4.79233	0.140952			5.6	0.214286
4.79233	0			5.6	0.217143
4.81089	0			5.6	0.217143
4.81089	0.140952			5.6	0.22
4.82946	0.140952			5.6	0.22
4.82946	0			5.6	0.222857
4.84802	0			5.6	0.222857
4.84802	0.140952			5.6	0.225714
4.86658	0.140952			5.7	0.225714
4.86658	0			5.7	0.228571
4.88515	0			5.7	0.228571
4.88515	0.140952			5.7	0.231429
4.90371	0.140952			5.7	0.231429
4.90371	0			5.7	0.234286
4.92228	0			5.7	0.234286
4.92228	0.140952			5.7	0.237143
4.94084	0.140952			5.7	0.237143
4.94084	0			5.7	0.24
4.95941	0			5.8	0.24
4.95941	0.140952			5.8	0.242857
4.97797	0.140952			5.8	0.242857
4.97797	0			5.8	0.245714
4.99653	0			5.8	0.245714
4.99653	0.140952			5.8	0.248571
5.0151	0.140952			5.8	0.248571
5.0151	0			5.8	0.251429
5.03366	0			5.8	0.251429
5.03366	0.140952			5.8	0.254286
5.05223	0.140952			5.8	0.254286
5.05223	0			5.8	0.257143
5.07079	0			5.8	0.257143
5.07079	0.140952			5.8	0.26
5.08936	0.140952			5.9	0.26
5.08936	0			5.9	0.262857
5.10792	0			5.9	0.262857
5.10792	0.140952			5.9	0.265714
5.12649	0.140952			5.9	0.265714
5.12649	0			5.9	0.268571
5.14505	0			5.9	0.268571
5.14505	0.140952			5.9	0.271429
5.16361	0.140952			5.9	0.271429
5.16361	0			5.9	0.274286
5.18218	0			5.9	0.274286
5.18218	0.140952			5.9	0.277143
5.20074	0.140952			5.9	0.277143
5.20074	0			5.9	0.28
5.21931	0			5.9	0.28
5.21931	0.140952			5.9	0.282857
5.23787	0.140952			5.9	0.282857
5.23787	0			5.9	0.285714
5.25644	0			5.9	0.285714
5.25644	0.140952			5.9	0.288571
5.275	0.140952			6	0.288571
5.275	0			6	0.291429
5.29356	0			6	0.291429
5.29356	0.140952			6	0.294286
5.31213	0.140952			6	0.294286
5.31213	0			6	0.297143
5.33069	0			6	0.297143
5.33069	0.140952			6	0.3
5.34926	0.140952			6	0.3
5.34926	0			6	0.302857
5.36782	0			6	0.302857
5.36782	0.140952			6	0.305714
5.38639	0.140952			6	0.305714
5.38639	0			6	0.308571
5.40495	0			6	0.308571
5.40495	0.140952			6	0.311429
5.42351	0.140952			6	0.311429
5.42351	0			6	0.314286
5.44208	0			6	0.314286
5.44208	0.140952			6	0.317143
5.46064	0.140952			6.1	0.317143
5.46064	0			6.1	0.32
5.47921	0			6.1	0.32
5.47921	0.140952			6.1	0.322857
5.49777	0.140952			6.1	0.322857
5.49777	0			6.1	0.325714
5.51634	0			6.1	0.325714
5.51634	0.140952			6.1	0.328571
5.5349	0.140952			6.1	0.328571
5.5349	0			6.1	0.331429
5.55347	0			6.1	0.331429
5.55347	0.140952			6.1	0.334286
5.57203	0.140952			6.2	0.334286
5.57203	0			6.2	0.337143
5.59059	0			6.2	0.337143
5.59059	0.140952			6.2	0.34
5.60916	0.140952			6.2	0.34
5.60916	0			6.2	0.342857
5.62772	0			6.2	0.342857
5.62772	0.140952			6.2	0.345714
5.64629	0.140952			6.2	0.345714
5.64629	0			6.2	0.348571
5.66485	0			6.3	0.348571
5.66485	0.140952			6.3	0.351429
5.68342	0.140952			6.3	0.351429
5.68342	0			6.3	0.354286
5.70198	0			6.3	0.354286
5.70198	0.140952			6.3	0.357143
5.72054	0.140952			6.3	0.357143
5.72054	0			6.3	0.36
5.73911	0			6.3	0.36
5.73911	0.140952			6.3	0.362857
5.75767	0.140952			6.3	0.362857
5.75767	0			6.3	0.365714
5.77624	0			6.3	0.365714
5.77624	0.140952			6.3	0.368571
5.7948	0.140952			6.3	0.368571
5.7948	0			6.3	0.371429
5.81337	0			6.3	0.371429
5.81337	0.140952			6.3	0.374286
5.83193	0.140952			6.3	0.374286
5.83193	0			6.3	0.377143
5.8505	0			6.4	0.377143
5.8505	0.140952			6.4	0.38
5.86906	0.140952			6.4	0.38
5.86906	0			6.4	0.382857
5.88762	0			6.4	0.382857
5.88762	0.140952			6.4	0.385714
5.90619	0.140952			6.4	0.385714
5.90619	0			6.4	0.388571
5.92475	0			6.4	0.388571
5.92475	0.140952			6.4	0.391429
5.94332	0.140952			6.4	0.391429
5.94332	0			6.4	0.394286
5.96188	0			6.5	0.394286
5.96188	0.140952			6.5	0.397143
5.98045	0.140952			6.6	0.397143
5.98045	0			6.6	0.4
5.99901	0			6.6	0.4
5.99901	0.140952			6.6	0.402857
6.01757	0.140952			6.6	0.402857
6.01757	0			6.6	0.405714
6.03614	0			6.6	0.405714
6.03614	0.140952			6.6	0.408571
6.0547	0.140952			6.6	0.408571
6.0547	0			6.6	0.411429
6.07327	0			6.6	0.411429
6.07327	0.140952			6.6	0.414286
6.09183	0.140952			6.6	0.414286
6.09183	0			6.6	0.417143
6.1104	0			6.6	0.417143
6.1104	0.140952			6.6	0.42
6.12896	0.140952			6.6	0.42
6.12896	0			6.6	0.422857
6.14752	0			6.6	0.422857
6.14752	0.140952			6.6	0.425714
6.16609	0.140952			6.6	0.425714
6.16609	0			6.6	0.428571
6.18465	0			6.7	0.428571
6.18465	0.140952			6.7	0.431429
6.20322	0.140952			6.7	0.431429
6.20322	0			6.7	0.434286
6.22178	0			6.7	0.434286
6.22178	0.140952			6.7	0.437143
6.24035	0.140952			6.7	0.437143
6.24035	0			6.7	0.44
6.25891	0			6.7	0.44
6.25891	0.140952			6.7	0.442857
6.27748	0.140952			6.7	0.442857
6.27748	0			6.7	0.445714
6.29604	0			6.7	0.445714
6.29604	0.140952			6.7	0.448571
6.3146	0.140952			6.7	0.448571
6.3146	0			6.7	0.451429
6.33317	0			6.7	0.451429
6.33317	0.140952			6.7	0.454286
6.35173	0.140952			6.7	0.454286
6.35173	0			6.7	0.457143
6.3703	0			6.8	0.457143
6.3703	0.140952			6.8	0.46
6.38886	0.140952			6.8	0.46
6.38886	0			6.8	0.462857
6.40743	0			6.8	0.462857
6.40743	0.140952			6.8	0.465714
6.42599	0.140952			6.8	0.465714
6.42599	0			6.8	0.468571
6.44455	0			6.8	0.468571
6.44455	0.140952			6.8	0.471429
6.46312	0.140952			6.8	0.471429
6.46312	0			6.8	0.474286
6.48168	0			6.8	0.474286
6.48168	0.140952			6.8	0.477143
6.50025	0.140952			6.9	0.477143
6.50025	0			6.9	0.48
6.51881	0			6.9	0.48
6.51881	0.140952			6.9	0.482857
6.53738	0.140952			6.9	0.482857
6.53738	0			6.9	0.485714
6.55594	0			6.96	0.485714
6.55594	0.140952			6.96	0.488571
6.5745	0.140952			7	0.488571
6.5745	0			7	0.491429
6.59307	0			7	0.491429
6.59307	0.140952			7	0.494286
6.61163	0.140952			7	0.494286
6.61163	0			7	0.497143
6.6302	0			7	0.497143
6.6302	0.140952			7	0.5
6.64876	0.140952			7	0.5
6.64876	0			7	0.502857
6.66733	0			7	0.502857
6.66733	0.140952			7	0.505714
6.68589	0.140952			7	0.505714
6.68589	0			7	0.508571
6.70446	0			7.04	0.508571
6.70446	0.140952			7.04	0.511429
6.72302	0.140952			7.1	0.511429
6.72302	0			7.1	0.514286
6.74158	0			7.1	0.514286
6.74158	0.140952			7.1	0.517143
6.76015	0.140952			7.1	0.517143
6.76015	0			7.1	0.52
6.77871	0			7.1	0.52
6.77871	0.140952			7.1	0.522857
6.79728	0.140952			7.1	0.522857
6.79728	0			7.1	0.525714
6.81584	0			7.1	0.525714
6.81584	0.140952			7.1	0.528571
6.83441	0.140952			7.2	0.528571
6.83441	0			7.2	0.531429
6.85297	0			7.2	0.531429
6.85297	0.140952			7.2	0.534286
6.87153	0.140952			7.2	0.534286
6.87153	0			7.2	0.537143
6.8901	0			7.2	0.537143
6.8901	0.140952			7.2	0.54
6.90866	0.140952			7.2	0.54
6.90866	0			7.2	0.542857
6.92723	0			7.2	0.542857
6.92723	0.140952			7.2	0.545714
6.94579	0.140952			7.2	0.545714
6.94579	0			7.2	0.548571
6.96436	0			7.2	0.548571
6.96436	0.140952			7.2	0.551429
6.98292	0.140952			7.3	0.551429
6.98292	0			7.3	0.554286
7.00149	0			7.3	0.554286
7.00149	0.140952			7.3	0.557143
7.02005	0.140952			7.3	0.557143
7.02005	0			7.3	0.56
7.03861	0			7.3	0.56
7.03861	0.140952			7.3	0.562857
7.05718	0.140952			7.3	0.562857
7.05718	0			7.3	0.565714
7.07574	0			7.3	0.565714
7.07574	0.140952			7.3	0.568571
7.09431	0.140952			7.3	0.568571
7.09431	0			7.3	0.571429
7.11287	0			7.3	0.571429
7.11287	0.140952			7.3	0.574286
7.13144	0.140952			7.3	0.574286
7.13144	0			7.3	0.577143
7.15	0			7.4	0.577143
7.15	0.0975238			7.4	0.58
7.16856	0.0975238			7.4	0.58
7.16856	0			7.4	0.582857
7.18713	0			7.4	0.582857
7.18713	0.0975238			7.4	0.585714
7.20569	0.0975238			7.4	0.585714
7.20569	0			7.4	0.588571
7.22426	0			7.4	0.588571
7.22426	0.0975238			7.4	0.591429
7.24282	0.0975238			7.4	0.591429
7.24282	0			7.4	0.594286
7.26139	0			7.5	0.594286
7.26139	0.0975238			7.5	0.597143
7.27995	0.0975238			7.6	0.597143
7.27995	0			7.6	0.6
7.29851	0			7.6	0.6
7.29851	0.0975238			7.6	0.602857
7.31708	0.0975238			7.6	0.602857
7.31708	0			7.6	0.605714
7.33564	0			7.6	0.605714
7.33564	0.0975238			7.6	0.608571
7.35421	0.0975238			7.6	0.608571
7.35421	0			7.6	0.611429
7.37277	0			7.6	0.611429
7.37277	0.0975238			7.6	0.614286
7.39134	0.0975238			7.6	0.614286
7.39134	0			7.6	0.617143
7.4099	0			7.6	0.617143
7.4099	0.0975238			7.6	0.62
7.42847	0.0975238			7.6	0.62
7.42847	0			7.6	0.622857
7.44703	0			7.6	0.622857
7.44703	0.0975238			7.6	0.625714
7.46559	0.0975238			7.7	0.625714
7.46559	0			7.7	0.628571
7.48416	0			7.7	0.628571
7.48416	0.0975238			7.7	0.631429
7.50272	0.0975238			7.7	0.631429
7.50272	0			7.7	0.634286
7.52129	0			7.7	0.634286
7.52129	0.0975238			7.7	0.637143
7.53985	0.0975238			7.8	0.637143
7.53985	0			7.8	0.64
7.55842	0			7.8	0.64
7.55842	0.0975238			7.8	0.642857
7.57698	0.0975238			7.8	0.642857
7.57698	0			7.8	0.645714
7.59554	0			7.9	0.645714
7.59554	0.0975238			7.9	0.648571
7.61411	0.0975238			7.9	0.648571
7.61411	0			7.9	0.651429
7.63267	0			7.9	0.651429
7.63267	0.0975238			7.9	0.654286
7.65124	0.0975238			7.9	0.654286
7.65124	0			7.9	0.657143
7.6698	0			7.9	0.657143
7.6698	0.0975238			7.9	0.66
7.68837	0.0975238			7.9	0.66
7.68837	0			7.9	0.662857
7.70693	0			7.9	0.662857
7.70693	0.0975238			7.9	0.665714
7.7255	0.0975238			8	0.665714
7.7255	0			8	0.668571
7.74406	0			8	0.668571
7.74406	0.0975238			8	0.671429
7.76262	0.0975238			8	0.671429
7.76262	0			8	0.674286
7.78119	0			8	0.674286
7.78119	0.0975238			8	0.677143
7.79975	0.0975238			8	0.677143
7.79975	0			8	0.68
7.81832	0			8	0.68
7.81832	0.0975238			8	0.682857
7.83688	0.0975238			8.1	0.682857
7.83688	0			8.1	0.685714
7.85545	0			8.1	0.685714
7.85545	0.0975238			8.1	0.688571
7.87401	0.0975238			8.1	0.688571
7.87401	0			8.1	0.691429
7.89257	0			8.1	0.691429
7.89257	0.0975238			8.1	0.694286
7.91114	0.0975238			8.1	0.694286
7.91114	0			8.1	0.697143
7.9297	0			8.1	0.697143
7.9297	0.0975238			8.1	0.7
7.94827	0.0975238			8.1	0.7
7.94827	0			8.1	0.702857
7.96683	0			8.1	0.702857
7.96683	0.0975238			8.1	0.705714
7.9854	0.0975238			8.1	0.705714
7.9854	0			8.1	0.708571
8.00396	0			8.2	0.708571
8.00396	0.0975238			8.2	0.711429
8.02252	0.0975238			8.2	0.711429
8.02252	0			8.2	0.714286
8.04109	0			8.2	0.714286
8.04109	0.0975238			8.2	0.717143
8.05965	0.0975238			8.3	0.717143
8.05965	0			8.3	0.72
8.07822	0			8.3	0.72
8.07822	0.0975238			8.3	0.722857
8.09678	0.0975238			8.3	0.722857
8.09678	0			8.3	0.725714
8.11535	0			8.3	0.725714
8.11535	0.0975238			8.3	0.728571
8.13391	0.0975238			8.3	0.728571
8.13391	0			8.3	0.731429
8.15248	0			8.4	0.731429
8.15248	0.0975238			8.4	0.734286
8.17104	0.0975238			8.4	0.734286
8.17104	0			8.4	0.737143
8.1896	0			8.4	0.737143
8.1896	0.0975238			8.4	0.74
8.20817	0.0975238			8.5	0.74
8.20817	0			8.5	0.742857
8.22673	0			8.5	0.742857
8.22673	0.0975238			8.5	0.745714
8.2453	0.0975238			8.6	0.745714
8.2453	0			8.6	0.748571
8.26386	0			8.7	0.748571
8.26386	0.0975238			8.7	0.751429
8.28243	0.0975238			8.7	0.751429
8.28243	0			8.7	0.754286
8.30099	0			8.7	0.754286
8.30099	0.0975238			8.7	0.757143
8.31955	0.0975238			8.7	0.757143
8.31955	0			8.7	0.76
8.33812	0			8.8	0.76
8.33812	0.0975238			8.8	0.762857
8.35668	0.0975238			8.8	0.762857
8.35668	0			8.8	0.765714
8.37525	0			8.9	0.765714
8.37525	0.0975238			8.9	0.768571
8.39381	0.0975238			8.9	0.768571
8.39381	0			8.9	0.771429
8.41238	0			8.9	0.771429
8.41238	0.0975238			8.9	0.774286
8.43094	0.0975238			8.9	0.774286
8.43094	0			8.9	0.777143
8.4495	0			9	0.777143
8.4495	0.0975238			9	0.78
8.46807	0.0975238			9	0.78
8.46807	0			9	0.782857
8.48663	0			9	0.782857
8.48663	0.0975238			9	0.785714
8.5052	0.0975238			9.1	0.785714
8.5052	0			9.1	0.788571
8.52376	0			9.1	0.788571
8.52376	0.0975238			9.1	0.791429
8.54233	0.0975238			9.1	0.791429
8.54233	0			9.1	0.794286
8.56089	0			9.1	0.794286
8.56089	0.0975238			9.1	0.797143
8.57946	0.0975238			9.1	0.797143
8.57946	0			9.1	0.8
8.59802	0			9.1	0.8
8.59802	0.0975238			9.1	0.802857
8.61658	0.0975238			9.3	0.802857
8.61658	0			9.3	0.805714
8.63515	0			9.3	0.805714
8.63515	0.0975238			9.3	0.808571
8.65371	0.0975238			9.3	0.808571
8.65371	0			9.3	0.811429
8.67228	0			9.4	0.811429
8.67228	0.0975238			9.4	0.814286
8.69084	0.0975238			9.4	0.814286
8.69084	0			9.4	0.817143
8.70941	0			9.6	0.817143
8.70941	0.0975238			9.6	0.82
8.72797	0.0975238			9.6	0.82
8.72797	0			9.6	0.822857
8.74653	0			9.6	0.822857
8.74653	0.0975238			9.6	0.825714
8.7651	0.0975238			9.7	0.825714
8.7651	0			9.7	0.828571
8.78366	0			9.7	0.828571
8.78366	0.0975238			9.7	0.831429
8.80223	0.0975238			9.7	0.831429
8.80223	0			9.7	0.834286
8.82079	0			9.8	0.834286
8.82079	0.0975238			9.8	0.837143
8.83936	0.0975238			9.8	0.837143
8.83936	0			9.8	0.84
8.85792	0			9.8	0.84
8.85792	0.0975238			9.8	0.842857
8.87649	0.0975238			9.8	0.842857
8.87649	0			9.8	0.845714
8.89505	0			9.9	0.845714
8.89505	0.0975238			9.9	0.848571
8.91361	0.0975238			10	0.848571
8.91361	0			10	0.851429
8.93218	0			10.1	0.851429
8.93218	0.0975238			10.1	0.854286
8.95074	0.0975238			10.1	0.854286
8.95074	0			10.1	0.857143
8.96931	0			10.1	0.857143
8.96931	0.0975238			10.1	0.86
8.98787	0.0975238			10.1	0.86
8.98787	0			10.1	0.862857
9.00644	0			10.1	0.862857
9.00644	0.0975238			10.1	0.865714
9.025	0.0975238			10.2	0.865714
9.025	0			10.2	0.868571
9.04356	0			10.2	0.868571
9.04356	0.0975238			10.2	0.871429
9.06213	0.0975238			10.4	0.871429
9.06213	0			10.4	0.874286
9.08069	0			10.5	0.874286
9.08069	0.0975238			10.5	0.877143
9.09926	0.0975238			10.6	0.877143
9.09926	0			10.6	0.88
9.11782	0			10.6	0.88
9.11782	0.0975238			10.6	0.882857
9.13639	0.0975238			10.6	0.882857
9.13639	0			10.6	0.885714
9.15495	0			10.6	0.885714
9.15495	0.0975238			10.6	0.888571
9.17351	0.0975238			10.6	0.888571
9.17351	0			10.6	0.891429
9.19208	0			10.7	0.891429
9.19208	0.0975238			10.7	0.894286
9.21064	0.0975238			10.9	0.894286
9.21064	0			10.9	0.897143
9.22921	0			10.9	0.897143
9.22921	0.0975238			10.9	0.9
9.24777	0.0975238			10.9	0.9
9.24777	0			10.9	0.902857
9.26634	0			11	0.902857
9.26634	0.0975238			11	0.905714
9.2849	0.0975238			11	0.905714
9.2849	0			11	0.908571
9.30347	0			11.04	0.908571
9.30347	0.0975238			11.04	0.911429
9.32203	0.0975238			11.1	0.911429
9.32203	0			11.1	0.914286
9.34059	0			11.3	0.914286
9.34059	0.0975238			11.3	0.917143
9.35916	0.0975238			11.3	0.917143
9.35916	0			11.3	0.92
9.37772	0			11.3	0.92
9.37772	0.0975238			11.3	0.922857
9.39629	0.0975238			11.4	0.922857
9.39629	0			11.4	0.925714
9.41485	0			11.5	0.925714
9.41485	0.0975238			11.5	0.928571
9.43342	0.0975238			11.6	0.928571
9.43342	0			11.6	0.931429
9.45198	0			11.6	0.931429
9.45198	0.0975238			11.6	0.934286
9.47054	0.0975238			11.7	0.934286
9.47054	0			11.7	0.937143
9.48911	0			11.7	0.937143
9.48911	0.0975238			11.7	0.94
9.50767	0.0975238			11.9	0.94
9.50767	0			11.9	0.942857
9.52624	0			11.9	0.942857
9.52624	0.0975238			11.9	0.945714
9.5448	0.0975238			12	0.945714
9.5448	0			12	0.948571
9.56337	0			12.07	0.948571
9.56337	0.0975238			12.07	0.951429
9.58193	0.0975238			12.1	0.951429
9.58193	0			12.1	0.954286
9.6005	0			13	0.954286
9.6005	0.0975238			13	0.957143
9.61906	0.0975238			13.4	0.957143
9.61906	0			13.4	0.96
9.63762	0			13.6	0.96
9.63762	0.0975238			13.6	0.962857
9.65619	0.0975238			13.6	0.962857
9.65619	0			13.6	0.965714
9.67475	0			15	0.965714
9.67475	0.0975238			15	0.968571
9.69332	0.0975238			15.1	0.968571
9.69332	0			15.1	0.971429
9.71188	0			15.7	0.971429
9.71188	0.0975238			15.7	0.974286
9.73045	0.0975238			16.6	0.974286
9.73045	0			16.6	0.977143
9.74901	0			16.8	0.977143
9.74901	0.0975238			16.8	0.98
9.76757	0.0975238			17.4	0.98
9.76757	0			17.4	0.982857
9.78614	0			19.1	0.982857
9.78614	0.0975238			19.1	0.985714
9.8047	0.0975238			21	0.985714
9.8047	0			21	0.988571
9.82327	0			21.3	0.988571
9.82327	0.0975238			21.3	0.991429
9.84183	0.0975238			31.2	0.991429
9.84183	0			31.2	0.994286
9.8604	0			37.4	0.994286
9.8604	0.0975238			37.4	0.997143
9.87896	0.0975238			39.9	0.997143
9.87896	0			39.9	1
9.89752	0
9.89752	0.0975238
9.91609	0.0975238
9.91609	0
9.93465	0
9.93465	0.0975238
9.95322	0.0975238
9.95322	0
9.97178	0
9.97178	0.0975238
9.99035	0.0975238
9.99035	0
10.0089	0
10.0089	0.0975238
10.0275	0.0975238
10.0275	0
10.046	0
10.046	0.0975238
10.0646	0.0975238
10.0646	0
10.0832	0
10.0832	0.0975238
10.1017	0.0975238
10.1017	0
10.1203	0
10.1203	0.0975238
10.1389	0.0975238
10.1389	0
10.1574	0
10.1574	0.0975238
10.176	0.0975238
10.176	0
10.1946	0
10.1946	0.0975238
10.2131	0.0975238
10.2131	0
10.2317	0
10.2317	0.0975238
10.2502	0.0975238
10.2502	0
10.2688	0
10.2688	0.0975238
10.2874	0.0975238
10.2874	0
10.3059	0
10.3059	0.0975238
10.3245	0.0975238
10.3245	0
10.3431	0
10.3431	0.0975238
10.3616	0.0975238
10.3616	0
10.3802	0
10.3802	0.0975238
10.3988	0.0975238
10.3988	0
10.4173	0
10.4173	0.0975238
10.4359	0.0975238
10.4359	0
10.4545	0
10.4545	0.0975238
10.473	0.0975238
10.473	0
10.4916	0
10.4916	0.0975238
10.5101	0.0975238
10.5101	0
10.5287	0
10.5287	0.0975238
10.5473	0.0975238
10.5473	0
10.5658	0
10.5658	0.0975238
10.5844	0.0975238
10.5844	0
10.603	0
10.603	0.0975238
10.6215	0.0975238
10.6215	0
10.6401	0
10.6401	0.0975238
10.6587	0.0975238
10.6587	0
10.6772	0
10.6772	0.0975238
10.6958	0.0975238
10.6958	0
10.7144	0
10.7144	0.0975238
10.7329	0.0975238
10.7329	0
10.7515	0
10.7515	0.0975238
10.77	0.0975238
10.77	0
10.7886	0
10.7886	0.0975238
10.8072	0.0975238
10.8072	0
10.8257	0
10.8257	0.0975238
10.8443	0.0975238
10.8443	0
10.8629	0
10.8629	0.0975238
10.8814	0.0975238
10.8814	0
10.9	0
10.9	0.0190476
10.9186	0.0190476
10.9186	0
10.9371	0
10.9371	0.0190476
10.9557	0.0190476
10.9557	0
10.9743	0
10.9743	0.0190476
10.9928	0.0190476
10.9928	0
11.0114	0
11.0114	0.0190476
11.03	0.0190476
11.03	0
11.0485	0
11.0485	0.0190476
11.0671	0.0190476
11.0671	0
11.0856	0
11.0856	0.0190476
11.1042	0.0190476
11.1042	0
11.1228	0
11.1228	0.0190476
11.1413	0.0190476
11.1413	0
11.1599	0
11.1599	0.0190476
11.1785	0.0190476
11.1785	0
11.197	0
11.197	0.0190476
11.2156	0.0190476
11.2156	0
11.2342	0
11.2342	0.0190476
11.2527	0.0190476
11.2527	0
11.2713	0
11.2713	0.0190476
11.2899	0.0190476
11.2899	0
11.3084	0
11.3084	0.0190476
11.327	0.0190476
11.327	0
11.3455	0
11.3455	0.0190476
11.3641	0.0190476
11.3641	0
11.3827	0
11.3827	0.0190476
11.4012	0.0190476
11.4012	0
11.4198	0
11.4198	0.0190476
11.4384	0.0190476
11.4384	0
11.4569	0
11.4569	0.0190476
11.4755	0.0190476
11.4755	0
11.4941	0
11.4941	0.0190476
11.5126	0.0190476
11.5126	0
11.5312	0
11.5312	0.0190476
11.5498	0.0190476
11.5498	0
11.5683	0
11.5683	0.0190476
11.5869	0.0190476
11.5869	0
11.6054	0
11.6054	0.0190476
11.624	0.0190476
11.624	0
11.6426	0
11.6426	0.0190476
11.6611	0.0190476
11.6611	0
11.6797	0
11.6797	0.0190476
11.6983	0.0190476
11.6983	0
11.7168	0
11.7168	0.0190476
11.7354	0.0190476
11.7354	0
11.754	0
11.754	0.0190476
11.7725	0.0190476
11.7725	0
11.7911	0
11.7911	0.0190476
11.8097	0.0190476
11.8097	0
11.8282	0
11.8282	0.0190476
11.8468	0.0190476
11.8468	0
11.8653	0
11.8653	0.0190476
11.8839	0.0190476
11.8839	0
11.9025	0
11.9025	0.0190476
11.921	0.0190476
11.921	0
11.9396	0
11.9396	0.0190476
11.9582	0.0190476
11.9582	0
11.9767	0
11.9767	0.0190476
11.9953	0.0190476
11.9953	0
12.0139	0
12.0139	0.0190476
12.0324	0.0190476
12.0324	0
12.051	0
12.051	0.0190476
12.0696	0.0190476
12.0696	0
12.0881	0
12.0881	0.0190476
12.1067	0.0190476
12.1067	0
12.1252	0
12.1252	0.0190476
12.1438	0.0190476
12.1438	0
12.1624	0
12.1624	0.0190476
12.1809	0.0190476
12.1809	0
12.1995	0
12.1995	0.0190476
12.2181	0.0190476
12.2181	0
12.2366	0
12.2366	0.0190476
12.2552	0.0190476
12.2552	0
12.2738	0
12.2738	0.0190476
12.2923	0.0190476
12.2923	0
12.3109	0
12.3109	0.0190476
12.3295	0.0190476
12.3295	0
12.348	0
12.348	0.0190476
12.3666	0.0190476
12.3666	0
12.3851	0
12.3851	0.0190476
12.4037	0.0190476
12.4037	0
12.4223	0
12.4223	0.0190476
12.4408	0.0190476
12.4408	0
12.4594	0
12.4594	0.0190476
12.478	0.0190476
12.478	0
12.4965	0
12.4965	0.0190476
12.5151	0.0190476
12.5151	0
12.5337	0
12.5337	0.0190476
12.5522	0.0190476
12.5522	0
12.5708	0
12.5708	0.0190476
12.5894	0.0190476
12.5894	0
12.6079	0
12.6079	0.0190476
12.6265	0.0190476
12.6265	0
12.645	0
12.645	0.0190476
12.6636	0.0190476
12.6636	0
12.6822	0
12.6822	0.0190476
12.7007	0.0190476
12.7007	0
12.7193	0
12.7193	0.0190476
12.7379	0.0190476
12.7379	0
12.7564	0
12.7564	0.0190476
12.775	0.0190476
12.775	0
12.7936	0
12.7936	0.0190476
12.8121	0.0190476
12.8121	0
12.8307	0
12.8307	0.0190476
12.8493	0.0190476
12.8493	0
12.8678	0
12.8678	0.0190476
12.8864	0.0190476
12.8864	0
12.905	0
12.905	0.0190476
12.9235	0.0190476
12.9235	0
12.9421	0
12.9421	0.0190476
12.9606	0.0190476
12.9606	0
12.9792	0
12.9792	0.0190476
12.9978	0.0190476
12.9978	0
13.0163	0
13.0163	0.0190476
13.0349	0.0190476
13.0349	0
13.0535	0
13.0535	0.0190476
13.072	0.0190476
13.072	0
13.0906	0
13.0906	0.0190476
13.1092	0.0190476
13.1092	0
13.1277	0
13.1277	0.0190476
13.1463	0.0190476
13.1463	0
13.1649	0
13.1649	0.0190476
13.1834	0.0190476
13.1834	0
13.202	0
13.202	0.0190476
13.2205	0.0190476
13.2205	0
13.2391	0
13.2391	0.0190476
13.2577	0.0190476
13.2577	0
13.2762	0
13.2762	0.0190476
13.2948	0.0190476
13.2948	0
13.3134	0
13.3134	0.0190476
13.3319	0.0190476
13.3319	0
13.3505	0
13.3505	0.0190476
13.3691	0.0190476
13.3691	0
13.3876	0
13.3876	0.0190476
13.4062	0.0190476
13.4062	0
13.4248	0
13.4248	0.0190476
13.4433	0.0190476
13.4433	0
13.4619	0
13.4619	0.0190476
13.4804	0.0190476
13.4804	0
13.499	0
13.499	0.0190476
13.5176	0.0190476
13.5176	0
13.5361	0
13.5361	0.0190476
13.5547	0.0190476
13.5547	0
13.5733	0
13.5733	0.0190476
13.5918	0.0190476
13.5918	0
13.6104	0
13.6104	0.0190476
13.629	0.0190476
13.629	0
13.6475	0
13.6475	0.0190476
13.6661	0.0190476
13.6661	0
13.6847	0
13.6847	0.0190476
13.7032	0.0190476
13.7032	0
13.7218	0
13.7218	0.0190476
13.7403	0.0190476
13.7403	0
13.7589	0
13.7589	0.0190476
13.7775	0.0190476
13.7775	0
13.796	0
13.796	0.0190476
13.8146	0.0190476
13.8146	0
13.8332	0
13.8332	0.0190476
13.8517	0.0190476
13.8517	0
13.8703	0
13.8703	0.0190476
13.8889	0.0190476
13.8889	0
13.9074	0
13.9074	0.0190476
13.926	0.0190476
13.926	0
13.9446	0
13.9446	0.0190476
13.9631	0.0190476
13.9631	0
13.9817	0
13.9817	0.0190476
14.0002	0.0190476
14.0002	0
14.0188	0
14.0188	0.0190476
14.0374	0.0190476
14.0374	0
14.0559	0
14.0559	0.0190476
14.0745	0.0190476
14.0745	0
14.0931	0
14.0931	0.0190476
14.1116	0.0190476
14.1116	0
14.1302	0
14.1302	0.0190476
14.1488	0.0190476
14.1488	0
14.1673	0
14.1673	0.0190476
14.1859	0.0190476
14.1859	0
14.2045	0
14.2045	0.0190476
14.223	0.0190476
14.223	0
14.2416	0
14.2416	0.0190476
14.2601	0.0190476
14.2601	0
14.2787	0
14.2787	0.0190476
14.2973	0.0190476
14.2973	0
14.3158	0
14.3158	0.0190476
14.3344	0.0190476
14.3344	0
14.353	0
14.353	0.0190476
14.3715	0.0190476
14.3715	0
14.3901	0
14.3901	0.0190476
14.4087	0.0190476
14.4087	0
14.4272	0
14.4272	0.0190476
14.4458	0.0190476
14.4458	0
14.4644	0
14.4644	0.0190476
14.4829	0.0190476
14.4829	0
14.5015	0
14.5015	0.0190476
14.52	0.0190476
14.52	0
14.5386	0
14.5386	0.0190476
14.5572	0.0190476
14.5572	0
14.5757	0
14.5757	0.0190476
14.5943	0.0190476
14.5943	0
14.6129	0
14.6129	0.0190476
14.6314	0.0190476
14.6314	0
14.65	0
14.65	0.00457143
14.6688	0.00457143
14.6688	0
14.6875	0
14.6875	0.00457143
14.7063	0.00457143
14.7063	0
14.725	0
14.725	0.00457143
14.7438	0.00457143
14.7438	0
14.7625	0
14.7625	0.00457143
14.7812	0.00457143
14.7812	0
14.8	0
14.8	0.00457143
14.8187	0.00457143
14.8187	0
14.8375	0
14.8375	0.00457143
14.8563	0.00457143
14.8563	0
14.875	0
14.875	0.00457143
14.8938	0.00457143
14.8938	0
14.9125	0
14.9125	0.00457143
14.9313	0.00457143
14.9313	0
14.95	0
14.95	0.00457143
14.9688	0.00457143
14.9688	0
14.9875	0
14.9875	0.00457143
15.0062	0.00457143
15.0062	0
15.025	0
15.025	0.00457143
15.0437	0.00457143
15.0437	0
15.0625	0
15.0625	0.00457143
15.0813	0.00457143
15.0813	0
15.1	0
15.1	0.00457143
15.1188	0.00457143
15.1188	0
15.1375	0
15.1375	0.00457143
15.1562	0.00457143
15.1562	0
15.175	0
15.175	0.00457143
15.1937	0.00457143
15.1937	0
15.2125	0
15.2125	0.00457143
15.2312	0.00457143
15.2312	0
15.25	0
15.25	0.00457143
15.2688	0.00457143
15.2688	0
15.2875	0
15.2875	0.00457143
15.3063	0.00457143
15.3063	0
15.325	0
15.325	0.00457143
15.3438	0.00457143
15.3438	0
15.3625	0
15.3625	0.00457143
15.3812	0.00457143
15.3812	0
15.4	0
15.4	0.00457143
15.4187	0.00457143
15.4187	0
15.4375	0
15.4375	0.00457143
15.4563	0.00457143
15.4563	0
15.475	0
15.475	0.00457143
15.4938	0.00457143
15.4938	0
15.5125	0
15.5125	0.00457143
15.5312	0.00457143
15.5312	0
15.55	0
15.55	0.00457143
15.5687	0.00457143
15.5687	0
15.5875	0
15.5875	0.00457143
15.6062	0.00457143
15.6062	0
15.625	0
15.625	0.00457143
15.6438	0.00457143
15.6438	0
15.6625	0
15.6625	0.00457143
15.6813	0.00457143
15.6813	0
15.7	0
15.7	0.00457143
15.7188	0.00457143
15.7188	0
15.7375	0
15.7375	0.00457143
15.7562	0.00457143
15.7562	0
15.775	0
15.775	0.00457143
15.7937	0.00457143
15.7937	0
15.8125	0
15.8125	0.00457143
15.8313	0.00457143
15.8313	0
15.85	0
15.85	0.00457143
15.8688	0.00457143
15.8688	0
15.8875	0
15.8875	0.00457143
15.9062	0.00457143
15.9062	0
15.925	0
15.925	0.00457143
15.9437	0.00457143
15.9437	0
15.9625	0
15.9625	0.00457143
15.9812	0.00457143
15.9812	0
16	0
16	0.00457143
16.0188	0.00457143
16.0188	0
16.0375	0
16.0375	0.00457143
16.0562	0.00457143
16.0562	0
16.075	0
16.075	0.00457143
16.0938	0.00457143
16.0938	0
16.1125	0
16.1125	0.00457143
16.1313	0.00457143
16.1313	0
16.15	0
16.15	0.00457143
16.1687	0.00457143
16.1687	0
16.1875	0
16.1875	0.00457143
16.2063	0.00457143
16.2063	0
16.225	0
16.225	0.00457143
16.2437	0.00457143
16.2437	0
16.2625	0
16.2625	0.00457143
16.2812	0.00457143
16.2812	0
16.3	0
16.3	0.00457143
16.3187	0.00457143
16.3187	0
16.3375	0
16.3375	0.00457143
16.3562	0.00457143
16.3562	0
16.375	0
16.375	0.00457143
16.3938	0.00457143
16.3938	0
16.4125	0
16.4125	0.00457143
16.4312	0.00457143
16.4312	0
16.45	0
16.45	0.00457143
16.4688	0.00457143
16.4688	0
16.4875	0
16.4875	0.00457143
16.5062	0.00457143
16.5062	0
16.525	0
16.525	0.00457143
16.5437	0.00457143
16.5437	0
16.5625	0
16.5625	0.00457143
16.5813	0.00457143
16.5813	0
16.6	0
16.6	0.00457143
16.6187	0.00457143
16.6187	0
16.6375	0
16.6375	0.00457143
16.6562	0.00457143
16.6562	0
16.675	0
16.675	0.00457143
16.6938	0.00457143
16.6938	0
16.7125	0
16.7125	0.00457143
16.7312	0.00457143
16.7312	0
16.75	0
16.75	0.00457143
16.7688	0.00457143
16.7688	0
16.7875	0
16.7875	0.00457143
16.8062	0.00457143
16.8062	0
16.825	0
16.825	0.00457143
16.8438	0.00457143
16.8438	0
16.8625	0
16.8625	0.00457143
16.8812	0.00457143
16.8812	0
16.9	0
16.9	0.00457143
16.9187	0.00457143
16.9187	0
16.9375	0
16.9375	0.00457143
16.9563	0.00457143
16.9563	0
16.975	0
16.975	0.00457143
16.9937	0.00457143
16.9937	0
17.0125	0
17.0125	0.00457143
17.0312	0.00457143
17.0312	0
17.05	0
17.05	0.00457143
17.0687	0.00457143
17.0687	0
17.0875	0
17.0875	0.00457143
17.1062	0.00457143
17.1062	0
17.125	0
17.125	0.00457143
17.1438	0.00457143
17.1438	0
17.1625	0
17.1625	0.00457143
17.1812	0.00457143
17.1812	0
17.2	0
17.2	0.00457143
17.2188	0.00457143
17.2188	0
17.2375	0
17.2375	0.00457143
17.2562	0.00457143
17.2562	0
17.275	0
17.275	0.00457143
17.2937	0.00457143
17.2937	0
17.3125	0
17.3125	0.00457143
17.3313	0.00457143
17.3313	0
17.35	0
17.35	0.00457143
17.3687	0.00457143
17.3687	0
17.3875	0
17.3875	0.00457143
17.4062	0.00457143
17.4062	0
17.425	0
17.425	0.00457143
17.4437	0.00457143
17.4437	0
17.4625	0
17.4625	0.00457143
17.4812	0.00457143
17.4812	0
17.5	0
17.5	0.00457143
17.5188	0.00457143
17.5188	0
17.5375	0
17.5375	0.00457143
17.5562	0.00457143
17.5562	0
17.575	0
17.575	0.00457143
17.5938	0.00457143
17.5938	0
17.6125	0
17.6125	0.00457143
17.6312	0.00457143
17.6312	0
17.65	0
17.65	0.00457143
17.6687	0.00457143
17.6687	0
17.6875	0
17.6875	0.00457143
17.7062	0.00457143
17.7062	0
17.725	0
17.725	0.00457143
17.7437	0.00457143
17.7437	0
17.7625	0
17.7625	0.00457143
17.7812	0.00457143
17.7812	0
17.8	0
17.8	0.00457143
17.8187	0.00457143
17.8187	0
17.8375	0
17.8375	0.00457143
17.8562	0.00457143
17.8562	0
17.875	0
17.875	0.00457143
17.8937	0.00457143
17.8937	0
17.9125	0
17.9125	0.00457143
17.9312	0.00457143
17.9312	0
17.95	0
17.95	0.00457143
17.9688	0.00457143
17.9688	0
17.9875	0
17.9875	0.00457143
18.0062	0.00457143
18.0062	0
18.025	0
18.025	0.00457143
18.0437	0.00457143
18.0437	0
18.0625	0
18.0625	0.00457143
18.0812	0.00457143
18.0812	0
18.1	0
18.1	0.00457143
18.1187	0.00457143
18.1187	0
18.1375	0
18.1375	0.00457143
18.1562	0.00457143
18.1562	0
18.175	0
18.175	0.00457143
18.1937	0.00457143
18.1937	0
18.2125	0
18.2125	0.00457143
18.2312	0.00457143
18.2312	0
18.25	0
18.25	0.00457143
18.2687	0.00457143
18.2687	0
18.2875	0
18.2875	0.00457143
18.3062	0.00457143
18.3062	0
18.325	0
18.325	0.00457143
18.3438	0.00457143
18.3438	0
18.3625	0
18.3625	0.00457143
18.3812	0.00457143
18.3812	0
18.4	0
18.4	0.00228571
18.4186	0.00228571
18.4186	0
18.4371	0
18.4371	0.00228571
18.4557	0.00228571
18.4557	0
18.4743	0
18.4743	0.00228571
18.4928	0.00228571
18.4928	0
18.5114	0
18.5114	0.00228571
18.53	0.00228571
18.53	0
18.5485	0
18.5485	0.00228571
18.5671	0.00228571
18.5671	0
18.5856	0
18.5856	0.00228571
18.6042	0.00228571
18.6042	0
18.6228	0
18.6228	0.00228571
18.6413	0.00228571
18.6413	0
18.6599	0
18.6599	0.00228571
18.6785	0.00228571
18.6785	0
18.697	0
18.697	0.00228571
18.7156	0.00228571
18.7156	0
18.7342	0
18.7342	0.00228571
18.7527	0.00228571
18.7527	0
18.7713	0
18.7713	0.00228571
18.7899	0.00228571
18.7899	0
18.8084	0
18.8084	0.00228571
18.827	0.00228571
18.827	0
18.8455	0
18.8455	0.00228571
18.8641	0.00228571
18.8641	0
18.8827	0
18.8827	0.00228571
18.9012	0.00228571
18.9012	0
18.9198	0
18.9198	0.00228571
18.9384	0.00228571
18.9384	0
18.9569	0
18.9569	0.00228571
18.9755	0.00228571
18.9755	0
18.9941	0
18.9941	0.00228571
19.0126	0.00228571
19.0126	0
19.0312	0
19.0312	0.00228571
19.0498	0.00228571
19.0498	0
19.0683	0
19.0683	0.00228571
19.0869	0.00228571
19.0869	0
19.1054	0
19.1054	0.00228571
19.124	0.00228571
19.124	0
19.1426	0
19.1426	0.00228571
19.1611	0.00228571
19.1611	0
19.1797	0
19.1797	0.00228571
19.1983	0.00228571
19.1983	0
19.2168	0
19.2168	0.00228571
19.2354	0.00228571
19.2354	0
19.254	0
19.254	0.00228571
19.2725	0.00228571
19.2725	0
19.2911	0
19.2911	0.00228571
19.3097	0.00228571
19.3097	0
19.3282	0
19.3282	0.00228571
19.3468	0.00228571
19.3468	0
19.3653	0
19.3653	0.00228571
19.3839	0.00228571
19.3839	0
19.4025	0
19.4025	0.00228571
19.421	0.00228571
19.421	0
19.4396	0
19.4396	0.00228571
19.4582	0.00228571
19.4582	0
19.4767	0
19.4767	0.00228571
19.4953	0.00228571
19.4953	0
19.5139	0
19.5139	0.00228571
19.5324	0.00228571
19.5324	0
19.551	0
19.551	0.00228571
19.5696	0.00228571
19.5696	0
19.5881	0
19.5881	0.00228571
19.6067	0.00228571
19.6067	0
19.6252	0
19.6252	0.00228571
19.6438	0.00228571
19.6438	0
19.6624	0
19.6624	0.00228571
19.6809	0.00228571
19.6809	0
19.6995	0
19.6995	0.00228571
19.7181	0.00228571
19.7181	0
19.7366	0
19.7366	0.00228571
19.7552	0.00228571
19.7552	0
19.7738	0
19.7738	0.00228571
19.7923	0.00228571
19.7923	0
19.8109	0
19.8109	0.00228571
19.8295	0.00228571
19.8295	0
19.848	0
19.848	0.00228571
19.8666	0.00228571
19.8666	0
19.8851	0
19.8851	0.00228571
19.9037	0.00228571
19.9037	0
19.9223	0
19.9223	0.00228571
19.9408	0.00228571
19.9408	0
19.9594	0
19.9594	0.00228571
19.978	0.00228571
19.978	0
19.9965	0
19.9965	0.00228571
20.0151	0.00228571
20.0151	0
20.0337	0
20.0337	0.00228571
20.0522	0.00228571
20.0522	0
20.0708	0
20.0708	0.00228571
20.0894	0.00228571
20.0894	0
20.1079	0
20.1079	0.00228571
20.1265	0.00228571
20.1265	0
20.145	0
20.145	0.00228571
20.1636	0.00228571
20.1636	0
20.1822	0
20.1822	0.00228571
20.2007	0.00228571
20.2007	0
20.2193	0
20.2193	0.00228571
20.2379	0.00228571
20.2379	0
20.2564	0
20.2564	0.00228571
20.275	0.00228571
20.275	0
20.2936	0
20.2936	0.00228571
20.3121	0.00228571
20.3121	0
20.3307	0
20.3307	0.00228571
20.3493	0.00228571
20.3493	0
20.3678	0
20.3678	0.00228571
20.3864	0.00228571
20.3864	0
20.405	0
20.405	0.00228571
20.4235	0.00228571
20.4235	0
20.4421	0
20.4421	0.00228571
20.4606	0.00228571
20.4606	0
20.4792	0
20.4792	0.00228571
20.4978	0.00228571
20.4978	0
20.5163	0
20.5163	0.00228571
20.5349	0.00228571
20.5349	0
20.5535	0
20.5535	0.00228571
20.572	0.00228571
20.572	0
20.5906	0
20.5906	0.00228571
20.6092	0.00228571
20.6092	0
20.6277	0
20.6277	0.00228571
20.6463	0.00228571
20.6463	0
20.6649	0
20.6649	0.00228571
20.6834	0.00228571
20.6834	0
20.702	0
20.702	0.00228571
20.7205	0.00228571
20.7205	0
20.7391	0
20.7391	0.00228571
20.7577	0.00228571
20.7577	0
20.7762	0
20.7762	0.00228571
20.7948	0.00228571
20.7948	0
20.8134	0
20.8134	0.00228571
20.8319	0.00228571
20.8319	0
20.8505	0
20.8505	0.00228571
20.8691	0.00228571
20.8691	0
20.8876	0
20.8876	0.00228571
20.9062	0.00228571
20.9062	0
20.9248	0
20.9248	0.00228571
20.9433	0.00228571
20.9433	0
20.9619	0
20.9619	0.00228571
20.9804	0.00228571
20.9804	0
20.999	0
20.999	0.00228571
21.0176	0.00228571
21.0176	0
21.0361	0
21.0361	0.00228571
21.0547	0.00228571
21.0547	0
21.0733	0
21.0733	0.00228571
21.0918	0.00228571
21.0918	0
21.1104	0
21.1104	0.00228571
21.129	0.00228571
21.129	0
21.1475	0
21.1475	0.00228571
21.1661	0.00228571
21.1661	0
21.1847	0
21.1847	0.00228571
21.2032	0.00228571
21.2032	0
21.2218	0
21.2218	0.00228571
21.2403	0.00228571
21.2403	0
21.2589	0
21.2589	0.00228571
21.2775	0.00228571
21.2775	0
21.296	0
21.296	0.00228571
21.3146	0.00228571
21.3146	0
21.3332	0
21.3332	0.00228571
21.3517	0.00228571
21.3517	0
21.3703	0
21.3703	0.00228571
21.3889	0.00228571
21.3889	0
21.4074	0
21.4074	0.00228571
21.426	0.00228571
21.426	0
21.4446	0
21.4446	0.00228571
21.4631	0.00228571
21.4631	0
21.4817	0
21.4817	0.00228571
21.5002	0.00228571
21.5002	0
21.5188	0
21.5188	0.00228571
21.5374	0.00228571
21.5374	0
21.5559	0
21.5559	0.00228571
21.5745	0.00228571
21.5745	0
21.5931	0
21.5931	0.00228571
21.6116	0.00228571
21.6116	0
21.6302	0
21.6302	0.00228571
21.6488	0.00228571
21.6488	0
21.6673	0
21.6673	0.00228571
21.6859	0.00228571
21.6859	0
21.7045	0
21.7045	0.00228571
21.723	0.00228571
21.723	0
21.7416	0
21.7416	0.00228571
21.7601	0.00228571
21.7601	0
21.7787	0
21.7787	0.00228571
21.7973	0.00228571
21.7973	0
21.8158	0
21.8158	0.00228571
21.8344	0.00228571
21.8344	0
21.853	0
21.853	0.00228571
21.8715	0.00228571
21.8715	0
21.8901	0
21.8901	0.00228571
21.9087	0.00228571
21.9087	0
21.9272	0
21.9272	0.00228571
21.9458	0.00228571
21.9458	0
21.9644	0
21.9644	0.00228571
21.9829	0.00228571
21.9829	0
[truncated: 824 more rows]

## Sheet: Suppl_Table_S2
Supplementary Table S2. TFC value (mg QE/g DW).
Genotype	Rep-1	Rep-2	Rep-3	AVG	SD
A3-1-2	7.7	7.6	7.4	7.6	0.1
A14-13-1	22.1	20.6	20.2	21	1
A14-14-2	7.4	7.3	7.2	7.3	0.1
A14-16-2	7	6.7	6.4	6.7	0.3
A16-6-1	5.9	5.9	6	5.9	0.1
A18-1-2	9.6	8.2	7.8	8.5	0.9
A18-8-2	22.3	21.1	20.4	21.3	1
A19-13-1	7.2	7.1	6.9	7.1	0.2
A19-13-2	7.8	7.6	7.4	7.6	0.2
A20-3-3	8.4	8	7.7	8	0.4
A20-5-1	9.1	7.8	7.8	8.2	0.8
A26-6-1	4.7	4.7	4.6	4.6	0.1
A26-16-1	6	5.8	5.6	5.8	0.2
A27-4-1	5.2	5.3	5.1	5.2	0.1
A27-5-1	5.4	5.2	5.2	5.3	0.1
A30-13-2	7.8	6.9	7	7.2	0.5
African_Queen	7.7	7.6	7.9	7.7	0.2
Alachua	7.2	7.1	7.2	7.2	0.1
Albemarle	7.4	7.3	7.2	7.3	0.1
B1-1-1	11.7	11.6	11.6	11.6	0.1
B1-1-3	12.6	11.9	11.9	12.1	0.4
B1-2-2	8.8	8.6	8.7	8.7	0.1
B1-4-2	7.2	6.8	7.2	7.1	0.3
B1-5-1	9.3	8.8	8.6	8.9	0.4
B1-5-3	37.3	27.8	28.4	31.2	5.3
B1-6-2	11.6	11	10.3	11	0.6
B1-6-3	8.9	8.8	8.6	8.7	0.2
B2-1-2	6.8	6.4	6.6	6.6	0.2
B2-2-1	5.3	5.3	5.3	5.3	0
B2-4-4	7.1	7	7.4	7.2	0.2
B3-1-1	6	6	5.3	5.8	0.4
B20-15-2	6.9	6.7	6.3	6.6	0.3
B20-18-2	8.2	8.3	8	8.2	0.2
B25-2-2	5.1	4.2	4	4.4	0.6
B25-14-1	8.1	8.2	8.4	8.3	0.2
Black_Beauty	5.4	5.3	5.2	5.3	0.1
Black_Fry	8.7	8.7	8.8	8.7	0.1
C1-3-1	6.9	6.9	6.6	6.8	0.2
C1-8-1	7.4	7.3	7.3	7.4	0.1
C1-10-2	10.1	9.8	9.3	9.7	0.4
C1-13-1	7.56	6.89	6.44	6.96	0.6
C1-14-1	6.7	6.8	6.7	6.7	0.1
C2-9-2	4.9	4.8	4.7	4.8	0.1
C2-12-1	10.2	10	10.2	10.1	0.1
C2-15-2	11.3	11	11.1	11.1	0.2
C3-13-1	7	7.4	7.3	7.3	0.2
C5-1-1	6.1	5.7	5.7	5.8	0.3
C5-9-1	8.2	7.7	7.4	7.8	0.4
C5-13-1	5.78	5.78	5.56	5.7	0.13
C5-12-1	6.2	5.8	5.8	5.9	0.3
C5-15-2	8.1	8	7.6	7.9	0.3
C6-4-2	7.6	7.4	7.4	7.5	0.1
C6-5-1	5.7	5.6	5.8	5.7	0.1
C6-10-2	6.2	6.1	5.8	6	0.2
C6-13-1	5.4	5.4	5.6	5.5	0.1
C7-10-1	7.6	7.4	7.1	7.4	0.2
C8-6-1	5.9	6	5.8	5.9	0.1
C8-13-1	5.3	5	5.2	5.2	0.2
C11-2-2	13.7	13.7	13.4	13.6	0.1
C11-3-2	4.7	4.3	4.4	4.5	0.2
C11-4-1	16.2	15.4	15.4	15.7	0.4
C11-7-1	7	6.8	6.7	6.8	0.2
C12-10-1	5.7	5.6	5.1	5.4	0.3
C13-9-1	7.1	7	6.8	7	0.2
C13-15-2	6.2	6	6.1	6.1	0.1
Carlos	8.7	8.3	8.3	8.4	0.2
Cowart	6.9	6.9	6.2	6.7	0.4
D3-8-2	4.7	4.8	4.8	4.7	0.1
D6-4-2	5.1	5.6	5.4	5.4	0.2
D6-7-1	4.9	4.7	4.7	4.7	0.1
D6-8-1	7.22	6.89	7	7.04	0.17
D7-4-1	6.8	6.4	6.4	6.6	0.2
D7-9-1	7.1	6.7	6.4	6.7	0.3
D16-2-3	12.7	11.8	11.3	11.9	0.7
D16-6-9	10.4	10.1	9.8	10.1	0.3
D16-7-4	7.4	7.3	7.1	7.3	0.2
D16-11-4	7.2	7	6.8	7	0.2
D16-21-3	6.7	6.3	6.8	6.6	0.2
Darlene	7.2	7.4	6.9	7.2	0.3
Digby	10.1	9.7	9.6	9.8	0.3
Dixie	7	6.8	6.7	6.8	0.2
Dixie_Red	6.3	6.2	6.2	6.3	0.1
Dixieland	8.1	7.9	7.4	7.8	0.3
Doreen	6.3	6.1	5.9	6.1	0.2
E12-13-1	10.8	10.4	10.2	10.5	0.3
E13-1-1	6	6	6	6	0
E13-1-2	5.6	5.1	5.2	5.3	0.2
E13-4-1	6.2	6	5.8	6	0.2
E13-9-2	4.9	4.2	4.2	4.4	0.4
E14-4-2	6.9	6.6	6.7	6.7	0.2
E15-1-1	5	4.8	4.8	4.9	0.1
E15-1-2	10.9	10.6	10.3	10.6	0.3
E15-2-2	4.6	4.2	4.3	4.4	0.2
E15-2-3	14.3	13.4	13	13.6	0.7
E15-3-1	8	7.6	7.4	7.7	0.3
E15-3-2	9.8	9.3	9.1	9.4	0.3
E15-4-1	9.6	9.2	9.2	9.3	0.2
E15-6-2	9.3	9	8.8	9	0.3
E15-6-3	9	8.4	8.2	8.6	0.4
E15-7-1	8.8	8.3	8.2	8.4	0.3
E15-8-2	6.6	6.8	6.6	6.6	0.1
E15-8-3	11.7	11.3	11.3	11.4	0.2
E15-9-2	6.7	6.7	6.6	6.6	0.1
E15-10-1	7.9	7.4	7.3	7.6	0.3
E16-4-2	6.1	5.9	6.1	6	0.1
E16-6-2	4.3	4.3	4.6	4.4	0.1
E16-8-2	9.3	9.1	8.9	9.1	0.2
E16-9-1	8.3	8.3	8.1	8.3	0.1
E16-10-1	10.6	9.9	10	10.1	0.4
E16-12-3	5.1	5	5	5	0.1
Early_Fry	7.2	7.1	6.7	7	0.3
Eudora	4.7	4.9	5	4.9	0.2
Farrer	7.2	7.7	7.1	7.3	0.3
Floriana	10.2	10.3	9.8	10.1	0.3
Florida_Fry	9.8	9.9	9.7	9.8	0.1
Fry	7.6	4.6	7	6.4	1.6
Fry_Seedless	40.9	40	38.8	39.9	1.1
Golden_Isles	6.3	5.9	5.8	6	0.3
Granny_Val	6	5.4	5	5.5	0.5
Higgins	10.7	12.1	9.4	10.7	1.3
Hunt	8.7	8.1	8.1	8.3	0.3
Ison	10.3	9.1	10.4	10	0.7
Janebell	8.1	7.9	8	8	0.1
Janet	6.8	7	6.7	6.8	0.2
Jumbo	10	9.8	9.4	9.7	0.3
Late_Fry	6.3	6.1	6.3	6.3	0.1
Loomis	6	5.8	6	5.9	0.1
Magnolia	8.6	8.1	7.7	8.1	0.4
Majesty	9.7	9.2	8.9	9.3	0.4
Nesbitt	8.3	7.9	8.1	8.1	0.2
Noble	19.4	19.2	18.8	19.1	0.3
O2-7-1	6.7	6.8	6.4	6.6	0.2
O2-11-1	6.4	6.6	6.3	6.4	0.1
O2-12-1	6	6.1	5.8	6	0.2
O7-1-1	12.33	12.11	11.78	12.07	0.28
O15-1-1	9.3	8.9	8.7	9	0.3
O15-1-2	10.9	10	9.8	10.2	0.6
O15-1-3	4.7	4.7	4.8	4.7	0.1
O15-1-4	9.4	9	8.9	9.1	0.3
O15-1-5	12.1	11.4	11.6	11.7	0.4
O15-14-1	8	7.6	7.3	7.6	0.3
O15-17-1	13.9	13.7	12.8	13.4	0.6
O16-12-1	16.1	14.9	14.4	15.1	0.9
O17-6-1	5.6	5.3	5.3	5.4	0.1
O17-15-1	12.1	11.8	11.7	11.9	0.2
O17-15-2	7	6.1	5.9	6.3	0.6
O17-16-2[1]	6.7	5.7	5.7	6	0.6
O17-17-1	8.4	8.2	7.8	8.1	0.3
O17-17-2	7.8	7.8	7.6	7.7	0.1
O17-18-1	8.3	7.9	7.6	7.9	0.4
O17-19-1	8.1	7.8	7.7	7.9	0.2
O17-19-2	11.7	11.2	10.9	11.3	0.4
O18-2-1	8.1	7.8	7.6	7.8	0.3
O18-3-1	7.6	7.1	6.9	7.2	0.3
O18-8-1	5.9	5.7	5.3	5.6	0.3
O18-9-1	6.4	6.1	6.1	6.2	0.2
O18-13-2	8.6	8.2	8.1	8.3	0.2
O18-14-2	7.6	7.2	7.3	7.4	0.2
O18-15-1	10.7	10.3	10.3	10.4	0.2
O18-17-1	10.4	10.3	9.8	10.2	0.4
O19-5-1	5.4	5.4	5.8	5.6	0.2
O19-8-1	7	6.9	6.9	6.9	0.1
O19-8-2	5.7	5.6	5.7	5.6	0.1
O19-9-2	10.1	9.4	9.1	9.6	0.5
O19-10-1	5.3	5.3	5	5.2	0.2
O19-13-2	7.2	7.1	7.2	7.2	0.1
O19-14-1	12.8	12.7	13.6	13	0.5
O19-14-2	4.8	4.9	4.9	4.9	0.1
O19-15-1	9.4	9.1	8.7	9.1	0.4
O19-16-1	5.1	5.1	4.9	5	0.1
O20-2-1	8.8	8.7	8.9	8.8	0.1
O20-2-2	11.3	10.8	10.4	10.9	0.4
O21-1-2	7	6.2	6.2	6.5	0.4
O21-3-1	10.8	10.4	10.4	10.6	0.2
O21-18-1	7.4	6.6	6.9	7	0.4
O22-8-2[2]	8.9	8.9	8.6	8.8	0.2
O22-8-2[3]	9.7	9.1	9.6	9.4	0.3
O22-12-1	4.4	4.2	4.2	4.3	0.1
O22-12-2	7	7.1	6.9	7	0.1
O22-14-2	7.2	6.8	6.4	6.8	0.4
O22-18-2	8.4	8.4	8.4	8.4	0
O22-19-2	5.2	5.1	5.1	5.1	0.1
O22-20-1	7.6	7.4	7.3	7.4	0.1
O23-2-1	6.3	6	6	6.1	0.2
O23-2-2	8	7.8	7.8	7.9	0.1
O23-3-2	5.8	5.7	5.7	5.7	0.1
O23-4-1	5.1	5.1	5.1	5.1	0
O23-5-1	7	6.8	6.4	6.7	0.3
O23-5-2	5.3	5.3	5.2	5.3	0.1
O23-5-3	6	5.9	5.7	5.9	0.2
O23-5-4	6.8	6.8	6.6	6.7	0.1
O23-6-2	7.7	7.3	7.3	7.4	0.2
O23-7-1	5.8	5.7	5.6	5.7	0.1
O23-8-2	7.6	7.1	7.1	7.3	0.3
O23-9-1	3.7	3.4	3.3	3.5	0.2
O23-9-2	6.4	6.6	5.9	6.3	0.4
O23-9-3	4.6	4.3	4.3	4.4	0.1
O23-11-1	7.3	7	6.8	7	0.3
O23-11-2	6.1	6	6.2	6.1	0.1
O23-12-1	7.8	7.8	7.6	7.7	0.1
O23-12-2	5.8	5.7	5.7	5.7	0.1
O23-13-2	4.6	4.6	4.6	4.6	0
O23-14-2	4.3	4.1	4	4.1	0.2
O23-15-1	3.7	3.7	3.6	3.6	0.1
O23-15-2	8.8	7.8	7	7.9	0.9
O23-16-2	7	6.6	6.4	6.7	0.3
O23-17-1	5.3	5.1	5.2	5.2	0.1
O23-17-2	4.9	4.7	4.7	4.7	0.1
O23-18-1	11.6	11.2	11.1	11.3	0.2
O23-19-1	6.4	6.4	6.2	6.4	0.1
O23-20-1	4.9	4.7	4.7	4.7	0.1
O24-2-1	11.9	11.4	11.3	11.6	0.3
O24-2-2	6.2	6	6	6.1	0.1
O24-3-1	6.3	6.2	6.1	6.2	0.1
O24-4-1	5.2	5.1	4.9	5.1	0.2
O24-4-2	9.4	9.1	8.9	9.1	0.3
O24-5-1	40.3	36.1	35.8	37.4	2.5
O24-5-2	9.2	9.1	9.1	9.1	0.1
O24-5-3	9.8	9.6	9.6	9.6	0.1
O24-6-2	5.8	5.4	5.2	5.5	0.3
O24-7-2	8.9	8.8	8.9	8.9	0.1
O24-8-1	4.3	4.3	4.6	4.4	0.1
O24-8-2	5.2	5.1	5.2	5.2	0.1
O24-8-3	11.33	10.67	11.11	11.04	0.34
O24-8-4	4	4	4	4	0
O24-9-1	6.3	5.8	5.7	5.9	0.4
O24-9-2	5	4.9	5.2	5	0.2
O24-9-3	5.9	5.8	5.7	5.8	0.1
O24-9-4	5	4.9	5	5	0.1
O24-10-2	5.89	5.33	5.22	5.48	0.36
O24-11-1	5	4.7	4.4	4.7	0.3
O24-11-4	6.9	6.6	6.4	6.6	0.2
O24-12-1	7.1	7	6.6	6.9	0.3
O24-12-3	5	4.8	4.7	4.8	0.2
O24-14-1	4.9	4.6	4.6	4.7	0.2
O24-14-2	7	6.8	7.4	7.1	0.3
O24-15-1	5	4.8	4.7	4.8	0.2
O24-15-2	6.2	5.7	5.7	5.9	0.3
O24-15-3	5	4.8	4.7	4.8	0.2
O24-15-4	4.9	4.9	4.8	4.9	0.1
O24-18-1	4.9	5.3	4.8	5	0.3
O24-19-2	5.4	5.3	5.1	5.3	0.2
O24-20-1	11.8	11.9	11.4	11.7	0.2
O24-20-2	4.4	4.3	4.3	4.4	0.1
O25-1-1	5.3	4.9	4.8	5	0.3
O25-2-1	8.6	8.3	8.1	8.3	0.2
O25-2-2	8	8	7.8	7.9	0.1
O25-4-1	7.8	7.4	7.4	7.6	0.2
O25-10-1	4.7	4.3	4.3	4.4	0.2
O26-6-1	8.1	8	7.9	8	0.1
O26-6-2	6.1	6.1	5.8	6	0.2
O26-10-2	5.4	5.3	5.7	5.5	0.2
O26-15-1	7.7	7.1	7.1	7.3	0.3
O26-17-1	5.3	5.3	5.3	5.3	0
O26-19-1	6.7	6.2	6.3	6.4	0.2
O27-6-2	5.4	5.4	5.3	5.4	0.1
O27-9-1	5.1	5	4.8	5	0.2
O27-10-2	7	6.9	6.9	6.9	0.1
O27-16-2	3.4	3.3	3.4	3.4	0.1
O28-1-2	8.6	8.1	7.8	8.1	0.4
O28-2-1	5.1	5	4.9	5	0.1
O28-3-1	12.2	10.8	10.1	11	1.1
O28-3-2	5.3	5.1	5.3	5.3	0.1
O28-4-2[2]	7.3	7	6.9	7.1	0.2
O28-5-2	6	6	5.7	5.9	0.2
O28-8-2	7.3	7.2	7.3	7.3	0.1
O28-9-2	6.1	6.4	6	6.2	0.2
O28-12-1	5.7	5.4	5.2	5.4	0.2
O28-17-1	5	4.7	4.8	4.8	0.2
O28-20-1	12.4	12.1	11.4	12	0.5
O29-2-1	4.8	4.7	4.6	4.7	0.1
O29-2-2	4.4	4.3	4.4	4.4	0.1
O29-2-3	5.7	5.9	5.9	5.8	0.1
O29-4-3	8.2	8.1	7.9	8.1	0.2
O29-19-1	6.6	6.7	6.6	6.6	0.1
O32-13-3	8.3	7.8	8.1	8.1	0.3
O33-6-1	7.2	7.1	7.1	7.1	0.1
O33-9-1	6.6	6.2	5.8	6.2	0.4
O33-10-1	6.2	6.2	6.6	6.3	0.2
O33-10-2	11	10.7	10.9	10.9	0.2
O33-10-3	9.6	9.1	8.2	9	0.7
O33-10-4	7.3	7.3	7.1	7.3	0.1
O33-11-1	8.2	8	7.9	8	0.2
O33-11-2	7.6	7	7	7.2	0.3
O33-12-2	8	7.6	7.3	7.6	0.3
O33-15-1	6.4	6.3	6.2	6.3	0.1
O33-16-2	10.4	9.6	9.4	9.8	0.5
O33-16-3	8	8.8	8.8	8.5	0.4
O34-12-2	17.9	17.3	16.9	17.4	0.5
O34-17-2	8.9	8.7	8.6	8.7	0.2
O34-19-1	8.8	7.7	7.9	8.1	0.6
O34-20-1	6.6	6.2	6.1	6.3	0.2
O34-20-2	7.9	8.1	7.6	7.9	0.3
O34-20-3	11.7	11.2	11.1	11.3	0.3
O35-16-1	7.3	7.2	7	7.2	0.2
O35-16-2	9.1	8.9	8.7	8.9	0.2
O40-15-1	16.8	17.1	15.8	16.6	0.7
O40-21-1	7	6.7	6.6	6.7	0.2
O40-21-2	5.9	5.8	5.7	5.8	0.1
O41-1-2	6.1	5.9	5.4	5.8	0.3
O41-2-1	11	10.6	10.2	10.6	0.4
O41-3-1	17.6	17.2	15.7	16.8	1
O41-4-2	6.6	6.1	6.2	6.3	0.2
O41-5-2	6.1	6	5.8	6	0.2
O41-7-1	7.2	7.3	7.6	7.4	0.2
O41-8-2	7.8	7.6	7.4	7.6	0.2
O41-10-1	11	10.4	10.2	10.6	0.4
O41-11-2	7	7.3	7	7.1	0.2
O41-13-2	5.4	5.4	5.3	5.4	0.1
O41-15-2	7.2	7	6.8	7	0.2
O41-16-1	8.4	8	8.1	8.2	0.2
O41-18-1	5.8	5.9	6	5.9	0.1
O41-19-1	8	7.4	7.4	7.6	0.3
O41-21-2	15.6	14.9	14.6	15	0.5
O42-3-1	6.3	6	5.9	6.1	0.2
O42-13-2	8.2	8	8.1	8.1	0.1
O42-21-1	7	6.7	6.6	6.7	0.2
O43-1-1	7.2	6.3	6.2	6.6	0.5
O43-15-2	5.3	5.2	5.1	5.2	0.1
O43-16-1	6	5.4	5.2	5.6	0.4
O43-18-1	4.7	4.4	4.4	4.5	0.1
O43-20-3	9.9	9.7	9.6	9.7	0.2
O43-21-1	10	9.3	9.4	9.6	0.4
O44-14-1	6.3	6	6.2	6.2	0.2
O44-16-3	10.7	9.9	9.8	10.1	0.5
Onyx	11.8	11.2	11.4	11.5	0.3
Pam	5.4	5.8	5.3	5.5	0.2
Pineapple	11	10.6	10.3	10.6	0.3
Pride	10.3	10	9.4	9.9	0.4
Regale	8.9	9	8.9	8.9	0.1
Rosa	6	5.8	5.9	5.9	0.1
Scarlett	8.3	8	7.9	8.1	0.2
Scuppernong	9.6	9.2	9.1	9.3	0.2
Senoria	8.6	7.9	7.4	8	0.6
Southern_Home	6.9	6.6	6.4	6.6	0.2
Southland	9.6	9	8.8	9.1	0.4
Sterling	5.8	5.3	5.6	5.6	0.2
Sugargate	6	5.3	5	5.4	0.5
Sugar_Pop	8.1	8	7.9	8	0.1
Summit	6.6	6.2	6.3	6.4	0.2
Supreme	7.8	7.6	7.3	7.6	0.2
Sweet_Jenny	11.2	10.3	11.1	10.9	0.5
T1_11-3-1	6.2	6.2	8	6.8	1
T1_11-5-1	7.7	7.6	7.6	7.6	0.1
T1_11-8-5	6.4	6.3	6.3	6.4	0.1
Tara	6	7.4	5.4	6.3	1
Tarheel	10	9.8	9.6	9.8	0.2
Triumph	6.3	6.3	6.1	6.3	0.1
Watergate	6.9	6.8	6.7	6.8	0.1
Welder	6.2	6	5.8	6	0.2

## Sheet: Distribution fitting2_HID
0.05	0	0.05	0	0.05	0
0.05	0.0617651	0.05	0.0617651	0.05	0.00285714
0.0916782	0.0617651	8.469	0.0617651	0.12	0.00285714
0.0916782	0	8.469	0	0.12	0.00571429
0.133356	0	8.469	0.0247739	0.15	0.00571429
0.133356	0.0617651	16.888	0.0247739	0.15	0.00857143
0.175035	0.0617651	16.888	0	0.15	0.00857143
0.175035	0	16.888	0.0145928	0.15	0.0114286
0.216713	0	25.307	0.0145928	0.19	0.0114286
0.216713	0.0617651	25.307	0	0.19	0.0142857
0.258391	0.0617651	25.307	0.00882358	0.2	0.0142857
0.258391	0	33.726	0.00882358	0.2	0.0171429
0.300069	0	33.726	0	0.21	0.0171429
0.300069	0.0617651	33.726	0.00271495	0.21	0.02
0.341748	0.0617651	42.145	0.00271495	0.22	0.02
0.341748	0	42.145	0	0.22	0.0228571
0.383426	0	42.145	0.00271495	0.27	0.0228571
0.383426	0.0617651	50.564	0.00271495	0.27	0.0257143
0.425104	0.0617651	50.564	0	0.28	0.0257143
0.425104	0	50.564	0.00271495	0.28	0.0285714
0.466782	0	58.983	0.00271495	0.3	0.0285714
0.466782	0.0617651	58.983	0	0.3	0.0314286
0.50846	0.0617651	58.983	0.000339368	0.31	0.0314286
0.50846	0	67.402	0.000339368	0.31	0.0342857
0.550139	0	67.402	0	0.31	0.0342857
0.550139	0.0617651	67.402	0	0.31	0.0371429
0.591817	0.0617651	75.821	0	0.32	0.0371429
0.591817	0	75.821	0	0.32	0.04
0.633495	0	75.821	0.000339368	0.32	0.04
0.633495	0.0617651	84.24	0.000339368	0.32	0.0428571
0.675173	0.0617651	84.24	0	0.34	0.0428571
0.675173	0			0.34	0.0457143
0.716851	0			0.37	0.0457143
0.716851	0.0617651			0.37	0.0485714
0.75853	0.0617651			0.38	0.0485714
0.75853	0			0.38	0.0514286
0.800208	0			0.38	0.0514286
0.800208	0.0617651			0.38	0.0542857
0.841886	0.0617651			0.39	0.0542857
0.841886	0			0.39	0.0571429
0.883564	0			0.39	0.0571429
0.883564	0.0617651			0.39	0.06
0.925243	0.0617651			0.4	0.06
0.925243	0			0.4	0.0628571
0.966921	0			0.41	0.0628571
0.966921	0.0617651			0.41	0.0657143
1.0086	0.0617651			0.43	0.0657143
1.0086	0			0.43	0.0685714
1.05028	0			0.43	0.0685714
1.05028	0.0617651			0.43	0.0714286
1.09196	0.0617651			0.44	0.0714286
1.09196	0			0.44	0.0742857
1.13363	0			0.44	0.0742857
1.13363	0.0617651			0.44	0.0771429
1.17531	0.0617651			0.44	0.0771429
1.17531	0			0.44	0.08
1.21699	0			0.47	0.08
1.21699	0.0617651			0.47	0.0828571
1.25867	0.0617651			0.47	0.0828571
1.25867	0			0.47	0.0857143
1.30035	0			0.47	0.0857143
1.30035	0.0617651			0.47	0.0885714
1.34202	0.0617651			0.49	0.0885714
1.34202	0			0.49	0.0914286
1.3837	0			0.49	0.0914286
1.3837	0.0617651			0.49	0.0942857
1.42538	0.0617651			0.49	0.0942857
1.42538	0			0.49	0.0971429
1.46706	0			0.49	0.0971429
1.46706	0.0617651			0.49	0.1
1.50874	0.0617651			0.51	0.1
1.50874	0			0.51	0.102857
1.55042	0			0.51	0.102857
1.55042	0.0617651			0.51	0.105714
1.59209	0.0617651			0.51	0.105714
1.59209	0			0.51	0.108571
1.63377	0			0.52	0.108571
1.63377	0.0617651			0.52	0.111429
1.67545	0.0617651			0.52	0.111429
1.67545	0			0.52	0.114286
1.71713	0			0.52	0.114286
1.71713	0.0617651			0.52	0.117143
1.75881	0.0617651			0.52	0.117143
1.75881	0			0.52	0.12
1.80049	0			0.53	0.12
1.80049	0.0617651			0.53	0.122857
1.84216	0.0617651			0.55	0.122857
1.84216	0			0.55	0.125714
1.88384	0			0.57	0.125714
1.88384	0.0617651			0.57	0.128571
1.92552	0.0617651			0.57	0.128571
1.92552	0			0.57	0.131429
1.9672	0			0.58	0.131429
1.9672	0.0617651			0.58	0.134286
2.00888	0.0617651			0.58	0.134286
2.00888	0			0.58	0.137143
2.05055	0			0.58	0.137143
2.05055	0.0617651			0.58	0.14
2.09223	0.0617651			0.6	0.14
2.09223	0			0.6	0.142857
2.13391	0			0.61	0.142857
2.13391	0.0617651			0.61	0.145714
2.17559	0.0617651			0.62	0.145714
2.17559	0			0.62	0.148571
2.21727	0			0.62	0.148571
2.21727	0.0617651			0.62	0.151429
2.25895	0.0617651			0.63	0.151429
2.25895	0			0.63	0.154286
2.30062	0			0.64	0.154286
2.30062	0.0617651			0.64	0.157143
2.3423	0.0617651			0.64	0.157143
2.3423	0			0.64	0.16
2.38398	0			0.65	0.16
2.38398	0.0617651			0.65	0.162857
2.42566	0.0617651			0.65	0.162857
2.42566	0			0.65	0.165714
2.46734	0			0.65	0.165714
2.46734	0.0617651			0.65	0.168571
2.50901	0.0617651			0.65	0.168571
2.50901	0			0.65	0.171429
2.55069	0			0.67	0.171429
2.55069	0.0617651			0.67	0.174286
2.59237	0.0617651			0.69	0.174286
2.59237	0			0.69	0.177143
2.63405	0			0.74	0.177143
2.63405	0.0617651			0.74	0.18
2.67573	0.0617651			0.74	0.18
2.67573	0			0.74	0.182857
2.71741	0			0.74	0.182857
2.71741	0.0617651			0.74	0.185714
2.75908	0.0617651			0.76	0.185714
2.75908	0			0.76	0.188571
2.80076	0			0.76	0.188571
2.80076	0.0617651			0.76	0.191429
2.84244	0.0617651			0.77	0.191429
2.84244	0			0.77	0.194286
2.88412	0			0.77	0.194286
2.88412	0.0617651			0.77	0.197143
2.9258	0.0617651			0.78	0.197143
2.9258	0			0.78	0.2
2.96748	0			0.78	0.2
2.96748	0.0617651			0.78	0.202857
3.00915	0.0617651			0.8	0.202857
3.00915	0			0.8	0.205714
3.05083	0			0.84	0.205714
3.05083	0.0617651			0.84	0.208571
3.09251	0.0617651			0.85	0.208571
3.09251	0			0.85	0.211429
3.13419	0			0.91	0.211429
3.13419	0.0617651			0.91	0.214286
3.17587	0.0617651			1.11	0.214286
3.17587	0			1.11	0.217143
3.21754	0			1.2	0.217143
3.21754	0.0617651			1.2	0.22
3.25922	0.0617651			1.24	0.22
3.25922	0			1.24	0.222857
3.3009	0			1.37	0.222857
3.3009	0.0617651			1.37	0.225714
3.34258	0.0617651			1.37	0.225714
3.34258	0			1.37	0.228571
3.38426	0			1.5	0.228571
3.38426	0.0617651			1.5	0.231429
3.42594	0.0617651			1.5	0.231429
3.42594	0			1.5	0.234286
3.46761	0			1.5	0.234286
3.46761	0.0617651			1.5	0.237143
3.50929	0.0617651			1.57	0.237143
3.50929	0			1.57	0.24
3.55097	0			1.59	0.24
3.55097	0.0617651			1.59	0.242857
3.59265	0.0617651			1.63	0.242857
3.59265	0			1.63	0.245714
3.63433	0			1.63	0.245714
3.63433	0.0617651			1.63	0.248571
3.676	0.0617651			1.65	0.248571
3.676	0			1.65	0.251429
3.71768	0			1.76	0.251429
3.71768	0.0617651			1.76	0.254286
3.75936	0.0617651			1.89	0.254286
3.75936	0			1.89	0.257143
3.80104	0			1.89	0.257143
3.80104	0.0617651			1.89	0.26
3.84272	0.0617651			1.89	0.26
3.84272	0			1.89	0.262857
3.8844	0			1.96	0.262857
3.8844	0.0617651			1.96	0.265714
3.92607	0.0617651			2.09	0.265714
3.92607	0			2.09	0.268571
3.96775	0			2.15	0.268571
3.96775	0.0617651			2.15	0.271429
4.00943	0.0617651			2.22	0.271429
4.00943	0			2.22	0.274286
4.05111	0			2.35	0.274286
4.05111	0.0617651			2.35	0.277143
4.09279	0.0617651			2.41	0.277143
4.09279	0			2.41	0.28
4.13447	0			2.54	0.28
4.13447	0.0617651			2.54	0.282857
4.17614	0.0617651			2.54	0.282857
4.17614	0			2.54	0.285714
4.21782	0			2.61	0.285714
4.21782	0.0617651			2.61	0.288571
4.2595	0.0617651			2.61	0.288571
4.2595	0			2.61	0.291429
4.30118	0			2.69	0.291429
4.30118	0.0617651			2.69	0.294286
4.34286	0.0617651			2.74	0.294286
4.34286	0			2.74	0.297143
4.38453	0			2.8	0.297143
4.38453	0.0617651			2.8	0.3
4.42621	0.0617651			2.87	0.3
4.42621	0			2.87	0.302857
4.46789	0			3	0.302857
4.46789	0.0617651			3	0.305714
4.50957	0.0617651			3	0.305714
4.50957	0			3	0.308571
4.55125	0			3.07	0.308571
4.55125	0.0617651			3.07	0.311429
4.59293	0.0617651			3.2	0.311429
4.59293	0			3.2	0.314286
4.6346	0			3.26	0.314286
4.6346	0.0617651			3.26	0.317143
4.67628	0.0617651			3.33	0.317143
4.67628	0			3.33	0.32
4.71796	0			3.33	0.32
4.71796	0.0617651			3.33	0.322857
4.75964	0.0617651			3.33	0.322857
4.75964	0			3.33	0.325714
4.80132	0			3.33	0.325714
4.80132	0.0617651			3.33	0.328571
4.843	0.0617651			3.39	0.328571
4.843	0			3.39	0.331429
4.88467	0			3.39	0.331429
4.88467	0.0617651			3.39	0.334286
4.92635	0.0617651			3.39	0.334286
4.92635	0			3.39	0.337143
4.96803	0			3.46	0.337143
4.96803	0.0617651			3.46	0.34
5.00971	0.0617651			3.46	0.34
5.00971	0			3.46	0.342857
5.05139	0			3.54	0.342857
5.05139	0.0617651			3.54	0.345714
5.09306	0.0617651			3.59	0.345714
5.09306	0			3.59	0.348571
5.13474	0			3.65	0.348571
5.13474	0.0617651			3.65	0.351429
5.17642	0.0617651			3.65	0.351429
5.17642	0			3.65	0.354286
5.2181	0			3.78	0.354286
5.2181	0.0617651			3.78	0.357143
5.25978	0.0617651			3.98	0.357143
5.25978	0			3.98	0.36
5.30146	0			3.98	0.36
5.30146	0.0617651			3.98	0.362857
5.34313	0.0617651			3.98	0.362857
5.34313	0			3.98	0.365714
5.38481	0			4.17	0.365714
5.38481	0.0617651			4.17	0.368571
5.42649	0.0617651			4.24	0.368571
5.42649	0			4.24	0.371429
5.46817	0			4.24	0.371429
5.46817	0.0617651			4.24	0.374286
5.50985	0.0617651			4.24	0.374286
5.50985	0			4.24	0.377143
5.55152	0			4.31	0.377143
5.55152	0.0617651			4.31	0.38
5.5932	0.0617651			4.42	0.38
5.5932	0			4.42	0.382857
5.63488	0			4.44	0.382857
5.63488	0.0617651			4.44	0.385714
5.67656	0.0617651			4.57	0.385714
5.67656	0			4.57	0.388571
5.71824	0			4.63	0.388571
5.71824	0.0617651			4.63	0.391429
5.75992	0.0617651			4.76	0.391429
5.75992	0			4.76	0.394286
5.80159	0			4.79	0.394286
5.80159	0.0617651			4.79	0.397143
5.84327	0.0617651			4.89	0.397143
5.84327	0			4.89	0.4
5.88495	0			5.15	0.4
5.88495	0.0617651			5.15	0.402857
5.92663	0.0617651			5.22	0.402857
5.92663	0			5.22	0.405714
5.96831	0			5.28	0.405714
5.96831	0.0617651			5.28	0.408571
6.00999	0.0617651			5.28	0.408571
6.00999	0			5.28	0.411429
6.05166	0			5.32	0.411429
6.05166	0.0617651			5.32	0.414286
6.09334	0.0617651			5.41	0.414286
6.09334	0			5.41	0.417143
6.13502	0			5.41	0.417143
6.13502	0.0617651			5.41	0.42
6.1767	0.0617651			5.48	0.42
6.1767	0			5.48	0.422857
6.21838	0			5.68	0.422857
6.21838	0.0617651			5.68	0.425714
6.26005	0.0617651			5.74	0.425714
6.26005	0			5.74	0.428571
6.30173	0			5.81	0.428571
6.30173	0.0617651			5.81	0.431429
6.34341	0.0617651			5.81	0.431429
6.34341	0			5.81	0.434286
6.38509	0			5.94	0.434286
6.38509	0.0617651			5.94	0.437143
6.42677	0.0617651			6.07	0.437143
6.42677	0			6.07	0.44
6.46845	0			6.07	0.44
6.46845	0.0617651			6.07	0.442857
6.51012	0.0617651			6.13	0.442857
6.51012	0			6.13	0.445714
6.5518	0			6.33	0.445714
6.5518	0.0617651			6.33	0.448571
6.59348	0.0617651			6.46	0.448571
6.59348	0			6.46	0.451429
6.63516	0			6.52	0.451429
6.63516	0.0617651			6.52	0.454286
6.67684	0.0617651			6.65	0.454286
6.67684	0			6.65	0.457143
6.71851	0			6.65	0.457143
6.71851	0.0617651			6.65	0.46
6.76019	0.0617651			6.78	0.46
6.76019	0			6.78	0.462857
6.80187	0			6.85	0.462857
6.80187	0.0617651			6.85	0.465714
6.84355	0.0617651			6.85	0.465714
6.84355	0			6.85	0.468571
6.88523	0			7.18	0.468571
6.88523	0.0617651			7.18	0.471429
6.92691	0.0617651			7.18	0.471429
6.92691	0			7.18	0.474286
6.96858	0			7.24	0.474286
6.96858	0.0617651			7.24	0.477143
7.01026	0.0617651			7.31	0.477143
7.01026	0			7.31	0.48
7.05194	0			7.44	0.48
7.05194	0.0617651			7.44	0.482857
7.09362	0.0617651			7.44	0.482857
7.09362	0			7.44	0.485714
7.1353	0			7.5	0.485714
7.1353	0.0617651			7.5	0.488571
7.17698	0.0617651			7.5	0.488571
7.17698	0			7.5	0.491429
7.21865	0			7.5	0.491429
7.21865	0.0617651			7.5	0.494286
7.26033	0.0617651			7.83	0.494286
7.26033	0			7.83	0.497143
7.30201	0			7.89	0.497143
7.30201	0.0617651			7.89	0.5
7.34369	0.0617651			7.89	0.5
7.34369	0			7.89	0.502857
7.38537	0			8.09	0.502857
7.38537	0.0617651			8.09	0.505714
7.42704	0.0617651			8.15	0.505714
7.42704	0			8.15	0.508571
7.46872	0			8.15	0.508571
7.46872	0.0617651			8.15	0.511429
7.5104	0.0617651			8.22	0.511429
7.5104	0			8.22	0.514286
7.55208	0			8.28	0.514286
7.55208	0.0617651			8.28	0.517143
7.59376	0.0617651			8.28	0.517143
7.59376	0			8.28	0.52
7.63544	0			8.48	0.52
7.63544	0.0617651			8.48	0.522857
7.67711	0.0617651			8.55	0.522857
7.67711	0			8.55	0.525714
7.71879	0			8.55	0.525714
7.71879	0.0617651			8.55	0.528571
7.76047	0.0617651			8.81	0.528571
7.76047	0			8.81	0.531429
7.80215	0			9	0.531429
7.80215	0.0617651			9	0.534286
7.84383	0.0617651			9.26	0.534286
7.84383	0			9.26	0.537143
7.8855	0			9.46	0.537143
7.8855	0.0617651			9.46	0.54
7.92718	0.0617651			9.52	0.54
7.92718	0			9.52	0.542857
7.96886	0			9.72	0.542857
7.96886	0.0617651			9.72	0.545714
8.01054	0.0617651			9.92	0.545714
8.01054	0			9.92	0.548571
8.05222	0			10.18	0.548571
8.05222	0.0617651			10.18	0.551429
8.0939	0.0617651			10.24	0.551429
8.0939	0			10.24	0.554286
8.13557	0			10.24	0.554286
8.13557	0.0617651			10.24	0.557143
8.17725	0.0617651			10.37	0.557143
8.17725	0			10.37	0.56
8.21893	0			10.37	0.56
8.21893	0.0617651			10.37	0.562857
8.26061	0.0617651			10.44	0.562857
8.26061	0			10.44	0.565714
8.30229	0			10.63	0.565714
8.30229	0.0617651			10.63	0.568571
8.34397	0.0617651			10.64	0.568571
8.34397	0			10.64	0.571429
8.38564	0			10.76	0.571429
8.38564	0.0617651			10.76	0.574286
8.42732	0.0617651			10.76	0.574286
8.42732	0			10.76	0.577143
8.469	0			10.89	0.577143
8.469	0.0247739			10.89	0.58
8.51068	0.0247739			11.02	0.58
8.51068	0			11.02	0.582857
8.55236	0			11.22	0.582857
8.55236	0.0247739			11.22	0.585714
8.59403	0.0247739			11.61	0.585714
8.59403	0			11.61	0.588571
8.63571	0			11.61	0.588571
8.63571	0.0247739			11.61	0.591429
8.67739	0.0247739			11.61	0.591429
8.67739	0			11.61	0.594286
8.71907	0			11.81	0.594286
8.71907	0.0247739			11.81	0.597143
8.76075	0.0247739			12	0.597143
8.76075	0			12	0.6
8.80243	0			12.13	0.6
8.80243	0.0247739			12.13	0.602857
8.8441	0.0247739			12.2	0.602857
8.8441	0			12.2	0.605714
8.88578	0			12.33	0.605714
8.88578	0.0247739			12.33	0.608571
8.92746	0.0247739			12.33	0.608571
8.92746	0			12.33	0.611429
8.96914	0			12.39	0.611429
8.96914	0.0247739			12.39	0.614286
9.01082	0.0247739			12.39	0.614286
9.01082	0			12.39	0.617143
9.0525	0			12.46	0.617143
9.0525	0.0247739			12.46	0.62
9.09417	0.0247739			12.46	0.62
9.09417	0			12.46	0.622857
9.13585	0			12.46	0.622857
9.13585	0.0247739			12.46	0.625714
9.17753	0.0247739			12.46	0.625714
9.17753	0			12.46	0.628571
9.21921	0			12.85	0.628571
9.21921	0.0247739			12.85	0.631429
9.26089	0.0247739			12.85	0.631429
9.26089	0			12.85	0.634286
9.30256	0			12.85	0.634286
9.30256	0.0247739			12.85	0.637143
9.34424	0.0247739			13.24	0.637143
9.34424	0			13.24	0.64
9.38592	0			13.44	0.64
9.38592	0.0247739			13.44	0.642857
9.4276	0.0247739			13.57	0.642857
9.4276	0			13.57	0.645714
9.46928	0			13.63	0.645714
9.46928	0.0247739			13.63	0.648571
9.51096	0.0247739			13.96	0.648571
9.51096	0			13.96	0.651429
9.55263	0			14.16	0.651429
9.55263	0.0247739			14.16	0.654286
9.59431	0.0247739			14.22	0.654286
9.59431	0			14.22	0.657143
9.63599	0			14.29	0.657143
9.63599	0.0247739			14.29	0.66
9.67767	0.0247739			14.29	0.66
9.67767	0			14.29	0.662857
9.71935	0			14.55	0.662857
9.71935	0.0247739			14.55	0.665714
9.76102	0.0247739			14.55	0.665714
9.76102	0			14.55	0.668571
9.8027	0			14.61	0.668571
9.8027	0.0247739			14.61	0.671429
9.84438	0.0247739			14.61	0.671429
9.84438	0			14.61	0.674286
9.88606	0			14.61	0.674286
9.88606	0.0247739			14.61	0.677143
9.92774	0.0247739			14.61	0.677143
9.92774	0			14.61	0.68
9.96942	0			14.68	0.68
9.96942	0.0247739			14.68	0.682857
10.0111	0.0247739			14.81	0.682857
10.0111	0			14.81	0.685714
10.0528	0			15.13	0.685714
10.0528	0.0247739			15.13	0.688571
10.0945	0.0247739			15.33	0.688571
10.0945	0			15.33	0.691429
10.1361	0			15.33	0.691429
10.1361	0.0247739			15.33	0.694286
10.1778	0.0247739			15.46	0.694286
10.1778	0			15.46	0.697143
10.2195	0			15.53	0.697143
10.2195	0.0247739			15.53	0.7
10.2612	0.0247739			15.72	0.7
10.2612	0			15.72	0.702857
10.3028	0			15.79	0.702857
10.3028	0.0247739			15.79	0.705714
10.3445	0.0247739			15.98	0.705714
10.3445	0			15.98	0.708571
10.3862	0			16.18	0.708571
10.3862	0.0247739			16.18	0.711429
10.4279	0.0247739			16.31	0.711429
10.4279	0			16.31	0.714286
10.4696	0			16.5	0.714286
10.4696	0.0247739			16.5	0.717143
10.5112	0.0247739			16.5	0.717143
10.5112	0			16.5	0.72
10.5529	0			16.7	0.72
10.5529	0.0247739			16.7	0.722857
10.5946	0.0247739			16.7	0.722857
10.5946	0			16.7	0.725714
10.6363	0			16.76	0.725714
10.6363	0.0247739			16.76	0.728571
10.6779	0.0247739			16.89	0.728571
10.6779	0			16.89	0.731429
10.7196	0			16.96	0.731429
10.7196	0.0247739			16.96	0.734286
10.7613	0.0247739			17.55	0.734286
10.7613	0			17.55	0.737143
10.803	0			17.62	0.737143
10.803	0.0247739			17.62	0.74
10.8447	0.0247739			17.68	0.74
10.8447	0			17.68	0.742857
10.8863	0			18.13	0.742857
10.8863	0.0247739			18.13	0.745714
10.928	0.0247739			18.4	0.745714
10.928	0			18.4	0.748571
10.9697	0			18.4	0.748571
10.9697	0.0247739			18.4	0.751429
11.0114	0.0247739			18.66	0.751429
11.0114	0			18.66	0.754286
11.053	0			18.66	0.754286
11.053	0.0247739			18.66	0.757143
11.0947	0.0247739			18.79	0.757143
11.0947	0			18.79	0.76
11.1364	0			19.18	0.76
11.1364	0.0247739			19.18	0.762857
11.1781	0.0247739			19.18	0.762857
11.1781	0			19.18	0.765714
11.2198	0			19.24	0.765714
11.2198	0.0247739			19.24	0.768571
11.2614	0.0247739			19.63	0.768571
11.2614	0			19.63	0.771429
11.3031	0			19.63	0.771429
11.3031	0.0247739			19.63	0.774286
11.3448	0.0247739			20.09	0.774286
11.3448	0			20.09	0.777143
11.3865	0			20.22	0.777143
11.3865	0.0247739			20.22	0.78
11.4282	0.0247739			20.29	0.78
11.4282	0			20.29	0.782857
11.4698	0			20.35	0.782857
11.4698	0.0247739			20.35	0.785714
11.5115	0.0247739			20.35	0.785714
11.5115	0			20.35	0.788571
11.5532	0			20.94	0.788571
11.5532	0.0247739			20.94	0.791429
11.5949	0.0247739			20.94	0.791429
11.5949	0			20.94	0.794286
11.6365	0			21.33	0.794286
11.6365	0.0247739			21.33	0.797143
11.6782	0.0247739			21.53	0.797143
11.6782	0			21.53	0.8
11.7199	0			21.59	0.8
11.7199	0.0247739			21.59	0.802857
11.7616	0.0247739			22.05	0.802857
11.7616	0			22.05	0.805714
11.8033	0			22.31	0.805714
11.8033	0.0247739			22.31	0.808571
11.8449	0.0247739			22.64	0.808571
11.8449	0			22.64	0.811429
11.8866	0			22.7	0.811429
11.8866	0.0247739			22.7	0.814286
11.9283	0.0247739			23.03	0.814286
11.9283	0			23.03	0.817143
11.97	0			23.09	0.817143
11.97	0.0247739			23.09	0.82
12.0116	0.0247739			23.09	0.82
12.0116	0			23.09	0.822857
12.0533	0			23.16	0.822857
12.0533	0.0247739			23.16	0.825714
12.095	0.0247739			23.22	0.825714
12.095	0			23.22	0.828571
12.1367	0			23.48	0.828571
12.1367	0.0247739			23.48	0.831429
12.1784	0.0247739			23.55	0.831429
12.1784	0			23.55	0.834286
12.22	0			23.68	0.834286
12.22	0.0247739			23.68	0.837143
12.2617	0.0247739			23.87	0.837143
12.2617	0			23.87	0.84
12.3034	0			24.33	0.84
12.3034	0.0247739			24.33	0.842857
12.3451	0.0247739			24.92	0.842857
12.3451	0			24.92	0.845714
12.3868	0			25.05	0.845714
12.3868	0.0247739			25.05	0.848571
12.4284	0.0247739			25.05	0.848571
12.4284	0			25.05	0.851429
12.4701	0			25.31	0.851429
12.4701	0.0247739			25.31	0.854286
12.5118	0.0247739			25.64	0.854286
12.5118	0			25.64	0.857143
12.5535	0			25.64	0.857143
12.5535	0.0247739			25.64	0.86
12.5951	0.0247739			26.03	0.86
12.5951	0			26.03	0.862857
12.6368	0			26.09	0.862857
12.6368	0.0247739			26.09	0.865714
12.6785	0.0247739			26.55	0.865714
12.6785	0			26.55	0.868571
12.7202	0			27.01	0.868571
12.7202	0.0247739			27.01	0.871429
12.7619	0.0247739			27.01	0.871429
12.7619	0			27.01	0.874286
12.8035	0			27.79	0.874286
12.8035	0.0247739			27.79	0.877143
12.8452	0.0247739			28.25	0.877143
12.8452	0			28.25	0.88
12.8869	0			28.57	0.88
12.8869	0.0247739			28.57	0.882857
12.9286	0.0247739			28.64	0.882857
12.9286	0			28.64	0.885714
12.9702	0			28.7	0.885714
12.9702	0.0247739			28.7	0.888571
13.0119	0.0247739			28.7	0.888571
13.0119	0			28.7	0.891429
13.0536	0			28.77	0.891429
13.0536	0.0247739			28.77	0.894286
13.0953	0.0247739			28.9	0.894286
13.0953	0			28.9	0.897143
13.137	0			29.62	0.897143
13.137	0.0247739			29.62	0.9
13.1786	0.0247739			29.75	0.9
13.1786	0			29.75	0.902857
13.2203	0			30.14	0.902857
13.2203	0.0247739			30.14	0.905714
13.262	0.0247739			30.59	0.905714
13.262	0			30.59	0.908571
13.3037	0			30.59	0.908571
13.3037	0.0247739			30.59	0.911429
13.3454	0.0247739			31.25	0.911429
13.3454	0			31.25	0.914286
13.387	0			31.57	0.914286
13.387	0.0247739			31.57	0.917143
13.4287	0.0247739			31.9	0.917143
13.4287	0			31.9	0.92
13.4704	0			32.55	0.92
13.4704	0.0247739			32.55	0.922857
13.5121	0.0247739			33.46	0.922857
13.5121	0			33.46	0.925714
13.5537	0			34.38	0.925714
13.5537	0.0247739			34.38	0.928571
13.5954	0.0247739			34.57	0.928571
13.5954	0			34.57	0.931429
13.6371	0			34.64	0.931429
13.6371	0.0247739			34.64	0.934286
13.6788	0.0247739			35.49	0.934286
13.6788	0			35.49	0.937143
13.7205	0			35.62	0.937143
13.7205	0.0247739			35.62	0.94
13.7621	0.0247739			37.31	0.94
13.7621	0			37.31	0.942857
13.8038	0			38.62	0.942857
13.8038	0.0247739			38.62	0.945714
13.8455	0.0247739			39.33	0.945714
13.8455	0			39.33	0.948571
13.8872	0			43.77	0.948571
13.8872	0.0247739			43.77	0.951429
13.9288	0.0247739			44.1	0.951429
13.9288	0			44.1	0.954286
13.9705	0			44.16	0.954286
13.9705	0.0247739			44.16	0.957143
14.0122	0.0247739			44.49	0.957143
14.0122	0			44.49	0.96
14.0539	0			44.81	0.96
14.0539	0.0247739			44.81	0.962857
14.0956	0.0247739			46.25	0.962857
14.0956	0			46.25	0.965714
14.1372	0			46.51	0.965714
14.1372	0.0247739			46.51	0.968571
14.1789	0.0247739			47.55	0.968571
14.1789	0			47.55	0.971429
14.2206	0			50.62	0.971429
14.2206	0.0247739			50.62	0.974286
14.2623	0.0247739			51.08	0.974286
14.2623	0			51.08	0.977143
14.304	0			51.47	0.977143
14.304	0.0247739			51.47	0.98
14.3456	0.0247739			52.84	0.98
14.3456	0			52.84	0.982857
14.3873	0			53.56	0.982857
14.3873	0.0247739			53.56	0.985714
14.429	0.0247739			55.64	0.985714
14.429	0			55.64	0.988571
14.4707	0			55.9	0.988571
14.4707	0.0247739			55.9	0.991429
14.5123	0.0247739			58.51	0.991429
14.5123	0			58.51	0.994286
14.554	0			59.17	0.994286
14.554	0.0247739			59.17	0.997143
14.5957	0.0247739			83.24	0.997143
14.5957	0			83.24	1
14.6374	0
14.6374	0.0247739
14.6791	0.0247739
14.6791	0
14.7207	0
14.7207	0.0247739
14.7624	0.0247739
14.7624	0
14.8041	0
14.8041	0.0247739
14.8458	0.0247739
14.8458	0
14.8874	0
14.8874	0.0247739
14.9291	0.0247739
14.9291	0
14.9708	0
14.9708	0.0247739
15.0125	0.0247739
15.0125	0
15.0542	0
15.0542	0.0247739
15.0958	0.0247739
15.0958	0
15.1375	0
15.1375	0.0247739
15.1792	0.0247739
15.1792	0
15.2209	0
15.2209	0.0247739
15.2625	0.0247739
15.2625	0
15.3042	0
15.3042	0.0247739
15.3459	0.0247739
15.3459	0
15.3876	0
15.3876	0.0247739
15.4293	0.0247739
15.4293	0
15.4709	0
15.4709	0.0247739
15.5126	0.0247739
15.5126	0
15.5543	0
15.5543	0.0247739
15.596	0.0247739
15.596	0
15.6377	0
15.6377	0.0247739
15.6793	0.0247739
15.6793	0
15.721	0
15.721	0.0247739
15.7627	0.0247739
15.7627	0
15.8044	0
15.8044	0.0247739
15.846	0.0247739
15.846	0
15.8877	0
15.8877	0.0247739
15.9294	0.0247739
15.9294	0
15.9711	0
15.9711	0.0247739
16.0128	0.0247739
16.0128	0
16.0544	0
16.0544	0.0247739
16.0961	0.0247739
16.0961	0
16.1378	0
16.1378	0.0247739
16.1795	0.0247739
16.1795	0
16.2211	0
16.2211	0.0247739
16.2628	0.0247739
16.2628	0
16.3045	0
16.3045	0.0247739
16.3462	0.0247739
16.3462	0
16.3879	0
16.3879	0.0247739
16.4295	0.0247739
16.4295	0
16.4712	0
16.4712	0.0247739
16.5129	0.0247739
16.5129	0
16.5546	0
16.5546	0.0247739
16.5963	0.0247739
16.5963	0
16.6379	0
16.6379	0.0247739
16.6796	0.0247739
16.6796	0
16.7213	0
16.7213	0.0247739
16.763	0.0247739
16.763	0
16.8046	0
16.8046	0.0247739
16.8463	0.0247739
16.8463	0
16.888	0
16.888	0.0145928
16.9297	0.0145928
16.9297	0
16.9714	0
16.9714	0.0145928
17.013	0.0145928
17.013	0
17.0547	0
17.0547	0.0145928
17.0964	0.0145928
17.0964	0
17.1381	0
17.1381	0.0145928
17.1797	0.0145928
17.1797	0
17.2214	0
17.2214	0.0145928
17.2631	0.0145928
17.2631	0
17.3048	0
17.3048	0.0145928
17.3465	0.0145928
17.3465	0
17.3881	0
17.3881	0.0145928
17.4298	0.0145928
17.4298	0
17.4715	0
17.4715	0.0145928
17.5132	0.0145928
17.5132	0
17.5549	0
17.5549	0.0145928
17.5965	0.0145928
17.5965	0
17.6382	0
17.6382	0.0145928
17.6799	0.0145928
17.6799	0
17.7216	0
17.7216	0.0145928
17.7632	0.0145928
17.7632	0
17.8049	0
17.8049	0.0145928
17.8466	0.0145928
17.8466	0
17.8883	0
17.8883	0.0145928
17.93	0.0145928
17.93	0
17.9716	0
17.9716	0.0145928
18.0133	0.0145928
18.0133	0
18.055	0
18.055	0.0145928
18.0967	0.0145928
18.0967	0
18.1383	0
18.1383	0.0145928
18.18	0.0145928
18.18	0
18.2217	0
18.2217	0.0145928
18.2634	0.0145928
18.2634	0
18.3051	0
18.3051	0.0145928
18.3467	0.0145928
18.3467	0
18.3884	0
18.3884	0.0145928
18.4301	0.0145928
18.4301	0
18.4718	0
18.4718	0.0145928
18.5135	0.0145928
18.5135	0
18.5551	0
18.5551	0.0145928
18.5968	0.0145928
18.5968	0
18.6385	0
18.6385	0.0145928
18.6802	0.0145928
18.6802	0
18.7218	0
18.7218	0.0145928
18.7635	0.0145928
18.7635	0
18.8052	0
18.8052	0.0145928
18.8469	0.0145928
18.8469	0
18.8886	0
18.8886	0.0145928
18.9302	0.0145928
18.9302	0
18.9719	0
18.9719	0.0145928
19.0136	0.0145928
19.0136	0
19.0553	0
19.0553	0.0145928
19.0969	0.0145928
19.0969	0
19.1386	0
19.1386	0.0145928
19.1803	0.0145928
19.1803	0
19.222	0
19.222	0.0145928
19.2637	0.0145928
19.2637	0
19.3053	0
19.3053	0.0145928
19.347	0.0145928
19.347	0
19.3887	0
19.3887	0.0145928
19.4304	0.0145928
19.4304	0
19.472	0
19.472	0.0145928
19.5137	0.0145928
19.5137	0
19.5554	0
19.5554	0.0145928
19.5971	0.0145928
19.5971	0
19.6388	0
19.6388	0.0145928
19.6804	0.0145928
19.6804	0
19.7221	0
19.7221	0.0145928
19.7638	0.0145928
19.7638	0
19.8055	0
19.8055	0.0145928
19.8472	0.0145928
19.8472	0
19.8888	0
19.8888	0.0145928
19.9305	0.0145928
19.9305	0
19.9722	0
19.9722	0.0145928
20.0139	0.0145928
20.0139	0
20.0555	0
20.0555	0.0145928
20.0972	0.0145928
20.0972	0
20.1389	0
20.1389	0.0145928
20.1806	0.0145928
20.1806	0
20.2223	0
20.2223	0.0145928
20.2639	0.0145928
20.2639	0
20.3056	0
20.3056	0.0145928
20.3473	0.0145928
20.3473	0
20.389	0
20.389	0.0145928
20.4306	0.0145928
20.4306	0
20.4723	0
20.4723	0.0145928
20.514	0.0145928
20.514	0
20.5557	0
20.5557	0.0145928
20.5974	0.0145928
20.5974	0
20.639	0
20.639	0.0145928
20.6807	0.0145928
20.6807	0
20.7224	0
20.7224	0.0145928
20.7641	0.0145928
20.7641	0
20.8058	0
20.8058	0.0145928
20.8474	0.0145928
20.8474	0
20.8891	0
20.8891	0.0145928
20.9308	0.0145928
20.9308	0
20.9725	0
20.9725	0.0145928
21.0141	0.0145928
21.0141	0
21.0558	0
21.0558	0.0145928
21.0975	0.0145928
21.0975	0
21.1392	0
21.1392	0.0145928
21.1809	0.0145928
21.1809	0
21.2225	0
21.2225	0.0145928
21.2642	0.0145928
21.2642	0
21.3059	0
21.3059	0.0145928
21.3476	0.0145928
21.3476	0
21.3892	0
21.3892	0.0145928
21.4309	0.0145928
21.4309	0
21.4726	0
21.4726	0.0145928
21.5143	0.0145928
21.5143	0
21.556	0
21.556	0.0145928
21.5976	0.0145928
21.5976	0
21.6393	0
21.6393	0.0145928
21.681	0.0145928
21.681	0
21.7227	0
21.7227	0.0145928
21.7644	0.0145928
21.7644	0
21.806	0
21.806	0.0145928
21.8477	0.0145928
21.8477	0
21.8894	0
21.8894	0.0145928
21.9311	0.0145928
21.9311	0
21.9727	0
21.9727	0.0145928
22.0144	0.0145928
22.0144	0
22.0561	0
22.0561	0.0145928
22.0978	0.0145928
22.0978	0
22.1395	0
22.1395	0.0145928
22.1811	0.0145928
22.1811	0
22.2228	0
22.2228	0.0145928
22.2645	0.0145928
22.2645	0
22.3062	0
22.3062	0.0145928
22.3478	0.0145928
22.3478	0
22.3895	0
22.3895	0.0145928
22.4312	0.0145928
22.4312	0
22.4729	0
22.4729	0.0145928
22.5146	0.0145928
22.5146	0
22.5562	0
22.5562	0.0145928
22.5979	0.0145928
22.5979	0
22.6396	0
22.6396	0.0145928
22.6813	0.0145928
22.6813	0
22.723	0
22.723	0.0145928
22.7646	0.0145928
22.7646	0
22.8063	0
22.8063	0.0145928
22.848	0.0145928
22.848	0
22.8897	0
22.8897	0.0145928
22.9313	0.0145928
22.9313	0
22.973	0
22.973	0.0145928
23.0147	0.0145928
23.0147	0
23.0564	0
23.0564	0.0145928
23.0981	0.0145928
23.0981	0
23.1397	0
23.1397	0.0145928
23.1814	0.0145928
23.1814	0
23.2231	0
23.2231	0.0145928
23.2648	0.0145928
23.2648	0
23.3064	0
23.3064	0.0145928
23.3481	0.0145928
23.3481	0
23.3898	0
23.3898	0.0145928
23.4315	0.0145928
23.4315	0
23.4732	0
23.4732	0.0145928
23.5148	0.0145928
23.5148	0
23.5565	0
23.5565	0.0145928
23.5982	0.0145928
23.5982	0
23.6399	0
23.6399	0.0145928
23.6815	0.0145928
23.6815	0
23.7232	0
23.7232	0.0145928
23.7649	0.0145928
23.7649	0
23.8066	0
23.8066	0.0145928
23.8483	0.0145928
23.8483	0
23.8899	0
23.8899	0.0145928
23.9316	0.0145928
23.9316	0
23.9733	0
23.9733	0.0145928
24.015	0.0145928
24.015	0
24.0567	0
24.0567	0.0145928
24.0983	0.0145928
24.0983	0
24.14	0
24.14	0.0145928
24.1817	0.0145928
24.1817	0
24.2234	0
24.2234	0.0145928
24.265	0.0145928
24.265	0
24.3067	0
24.3067	0.0145928
24.3484	0.0145928
24.3484	0
24.3901	0
24.3901	0.0145928
24.4318	0.0145928
24.4318	0
24.4734	0
24.4734	0.0145928
24.5151	0.0145928
24.5151	0
24.5568	0
24.5568	0.0145928
24.5985	0.0145928
24.5985	0
24.6401	0
24.6401	0.0145928
24.6818	0.0145928
24.6818	0
24.7235	0
24.7235	0.0145928
24.7652	0.0145928
24.7652	0
24.8069	0
24.8069	0.0145928
24.8485	0.0145928
24.8485	0
24.8902	0
24.8902	0.0145928
24.9319	0.0145928
24.9319	0
24.9736	0
24.9736	0.0145928
25.0153	0.0145928
25.0153	0
25.0569	0
25.0569	0.0145928
25.0986	0.0145928
25.0986	0
25.1403	0
25.1403	0.0145928
25.182	0.0145928
25.182	0
25.2236	0
25.2236	0.0145928
25.2653	0.0145928
25.2653	0
25.307	0
25.307	0.00882358
25.3491	0.00882358
25.3491	0
25.3912	0
25.3912	0.00882358
25.4333	0.00882358
25.4333	0
25.4754	0
25.4754	0.00882358
25.5175	0.00882358
25.5175	0
25.5596	0
25.5596	0.00882358
25.6017	0.00882358
25.6017	0
25.6438	0
25.6438	0.00882358
25.6859	0.00882358
25.6859	0
25.728	0
25.728	0.00882358
25.77	0.00882358
25.77	0
25.8121	0
25.8121	0.00882358
25.8542	0.00882358
25.8542	0
25.8963	0
25.8963	0.00882358
25.9384	0.00882358
25.9384	0
25.9805	0
25.9805	0.00882358
26.0226	0.00882358
26.0226	0
26.0647	0
26.0647	0.00882358
26.1068	0.00882358
26.1068	0
26.1489	0
26.1489	0.00882358
26.191	0.00882358
26.191	0
26.2331	0
26.2331	0.00882358
26.2752	0.00882358
26.2752	0
26.3173	0
26.3173	0.00882358
26.3594	0.00882358
26.3594	0
26.4015	0
26.4015	0.00882358
26.4436	0.00882358
26.4436	0
26.4857	0
26.4857	0.00882358
26.5278	0.00882358
26.5278	0
26.5699	0
26.5699	0.00882358
26.6119	0.00882358
26.6119	0
26.654	0
26.654	0.00882358
26.6961	0.00882358
26.6961	0
26.7382	0
26.7382	0.00882358
26.7803	0.00882358
26.7803	0
26.8224	0
26.8224	0.00882358
26.8645	0.00882358
26.8645	0
26.9066	0
26.9066	0.00882358
26.9487	0.00882358
26.9487	0
26.9908	0
26.9908	0.00882358
27.0329	0.00882358
27.0329	0
27.075	0
27.075	0.00882358
27.1171	0.00882358
27.1171	0
27.1592	0
27.1592	0.00882358
27.2013	0.00882358
27.2013	0
27.2434	0
27.2434	0.00882358
27.2855	0.00882358
27.2855	0
27.3276	0
27.3276	0.00882358
27.3697	0.00882358
27.3697	0
27.4118	0
27.4118	0.00882358
27.4538	0.00882358
27.4538	0
27.4959	0
27.4959	0.00882358
27.538	0.00882358
27.538	0
27.5801	0
27.5801	0.00882358
27.6222	0.00882358
27.6222	0
27.6643	0
27.6643	0.00882358
27.7064	0.00882358
27.7064	0
27.7485	0
27.7485	0.00882358
27.7906	0.00882358
27.7906	0
27.8327	0
27.8327	0.00882358
27.8748	0.00882358
27.8748	0
27.9169	0
27.9169	0.00882358
27.959	0.00882358
27.959	0
28.0011	0
28.0011	0.00882358
28.0432	0.00882358
28.0432	0
28.0853	0
28.0853	0.00882358
28.1274	0.00882358
28.1274	0
28.1695	0
28.1695	0.00882358
28.2116	0.00882358
28.2116	0
28.2537	0
28.2537	0.00882358
28.2957	0.00882358
28.2957	0
28.3378	0
28.3378	0.00882358
28.3799	0.00882358
28.3799	0
28.422	0
28.422	0.00882358
28.4641	0.00882358
28.4641	0
28.5062	0
28.5062	0.00882358
28.5483	0.00882358
28.5483	0
28.5904	0
28.5904	0.00882358
28.6325	0.00882358
28.6325	0
28.6746	0
28.6746	0.00882358
28.7167	0.00882358
28.7167	0
28.7588	0
28.7588	0.00882358
28.8009	0.00882358
28.8009	0
28.843	0
28.843	0.00882358
28.8851	0.00882358
28.8851	0
28.9272	0
28.9272	0.00882358
28.9693	0.00882358
28.9693	0
29.0114	0
29.0114	0.00882358
29.0535	0.00882358
29.0535	0
29.0955	0
29.0955	0.00882358
29.1376	0.00882358
29.1376	0
29.1797	0
29.1797	0.00882358
29.2218	0.00882358
29.2218	0
29.2639	0
29.2639	0.00882358
29.306	0.00882358
29.306	0
29.3481	0
29.3481	0.00882358
29.3902	0.00882358
29.3902	0
29.4323	0
29.4323	0.00882358
29.4744	0.00882358
29.4744	0
29.5165	0
29.5165	0.00882358
29.5586	0.00882358
29.5586	0
29.6007	0
29.6007	0.00882358
29.6428	0.00882358
29.6428	0
29.6849	0
29.6849	0.00882358
29.727	0.00882358
29.727	0
29.7691	0
29.7691	0.00882358
29.8112	0.00882358
29.8112	0
29.8533	0
29.8533	0.00882358
29.8954	0.00882358
29.8954	0
29.9375	0
29.9375	0.00882358
29.9795	0.00882358
29.9795	0
30.0216	0
30.0216	0.00882358
30.0637	0.00882358
30.0637	0
30.1058	0
30.1058	0.00882358
30.1479	0.00882358
30.1479	0
30.19	0
30.19	0.00882358
30.2321	0.00882358
30.2321	0
30.2742	0
30.2742	0.00882358
30.3163	0.00882358
30.3163	0
30.3584	0
30.3584	0.00882358
30.4005	0.00882358
30.4005	0
30.4426	0
30.4426	0.00882358
30.4847	0.00882358
30.4847	0
30.5268	0
30.5268	0.00882358
30.5689	0.00882358
30.5689	0
30.611	0
30.611	0.00882358
30.6531	0.00882358
30.6531	0
30.6952	0
30.6952	0.00882358
30.7373	0.00882358
30.7373	0
30.7794	0
30.7794	0.00882358
30.8214	0.00882358
30.8214	0
30.8635	0
30.8635	0.00882358
30.9056	0.00882358
30.9056	0
30.9477	0
30.9477	0.00882358
30.9898	0.00882358
30.9898	0
31.0319	0
31.0319	0.00882358
31.074	0.00882358
31.074	0
31.1161	0
31.1161	0.00882358
31.1582	0.00882358
31.1582	0
31.2003	0
31.2003	0.00882358
31.2424	0.00882358
31.2424	0
31.2845	0
31.2845	0.00882358
31.3266	0.00882358
31.3266	0
31.3687	0
31.3687	0.00882358
31.4108	0.00882358
31.4108	0
31.4529	0
31.4529	0.00882358
31.495	0.00882358
31.495	0
31.5371	0
31.5371	0.00882358
31.5792	0.00882358
31.5792	0
31.6212	0
31.6212	0.00882358
31.6633	0.00882358
31.6633	0
31.7054	0
31.7054	0.00882358
31.7475	0.00882358
31.7475	0
31.7896	0
31.7896	0.00882358
31.8317	0.00882358
31.8317	0
31.8738	0
31.8738	0.00882358
31.9159	0.00882358
31.9159	0
31.958	0
31.958	0.00882358
32.0001	0.00882358
32.0001	0
32.0422	0
32.0422	0.00882358
32.0843	0.00882358
32.0843	0
32.1264	0
32.1264	0.00882358
32.1685	0.00882358
32.1685	0
32.2106	0
32.2106	0.00882358
32.2527	0.00882358
32.2527	0
32.2948	0
32.2948	0.00882358
32.3369	0.00882358
32.3369	0
32.379	0
32.379	0.00882358
32.4211	0.00882358
32.4211	0
32.4631	0
32.4631	0.00882358
32.5052	0.00882358
32.5052	0
32.5473	0
32.5473	0.00882358
32.5894	0.00882358
32.5894	0
32.6315	0
32.6315	0.00882358
32.6736	0.00882358
32.6736	0
32.7157	0
32.7157	0.00882358
32.7578	0.00882358
32.7578	0
32.7999	0
32.7999	0.00882358
32.842	0.00882358
32.842	0
32.8841	0
32.8841	0.00882358
32.9262	0.00882358
32.9262	0
32.9683	0
32.9683	0.00882358
33.0104	0.00882358
33.0104	0
33.0525	0
33.0525	0.00882358
33.0946	0.00882358
33.0946	0
33.1367	0
33.1367	0.00882358
33.1788	0.00882358
33.1788	0
33.2209	0
33.2209	0.00882358
33.263	0.00882358
33.263	0
33.3051	0
33.3051	0.00882358
33.3471	0.00882358
33.3471	0
33.3892	0
33.3892	0.00882358
33.4313	0.00882358
33.4313	0
33.4734	0
33.4734	0.00882358
33.5155	0.00882358
33.5155	0
33.5576	0
33.5576	0.00882358
33.5997	0.00882358
33.5997	0
33.6418	0
33.6418	0.00882358
33.6839	0.00882358
33.6839	0
33.726	0
33.726	0.00271495
33.7681	0.00271495
33.7681	0
33.8102	0
33.8102	0.00271495
33.8523	0.00271495
33.8523	0
33.8944	0
33.8944	0.00271495
33.9365	0.00271495
33.9365	0
33.9786	0
33.9786	0.00271495
34.0207	0.00271495
34.0207	0
34.0628	0
34.0628	0.00271495
34.1049	0.00271495
34.1049	0
34.1469	0
34.1469	0.00271495
34.189	0.00271495
34.189	0
34.2311	0
34.2311	0.00271495
34.2732	0.00271495
34.2732	0
34.3153	0
34.3153	0.00271495
34.3574	0.00271495
34.3574	0
34.3995	0
34.3995	0.00271495
34.4416	0.00271495
34.4416	0
34.4837	0
34.4837	0.00271495
34.5258	0.00271495
34.5258	0
34.5679	0
34.5679	0.00271495
34.61	0.00271495
34.61	0
34.6521	0
34.6521	0.00271495
34.6942	0.00271495
34.6942	0
34.7363	0
34.7363	0.00271495
34.7784	0.00271495
34.7784	0
34.8205	0
34.8205	0.00271495
34.8626	0.00271495
34.8626	0
34.9047	0
34.9047	0.00271495
34.9468	0.00271495
34.9468	0
34.9888	0
34.9888	0.00271495
35.0309	0.00271495
35.0309	0
35.073	0
35.073	0.00271495
35.1151	0.00271495
35.1151	0
35.1572	0
35.1572	0.00271495
35.1993	0.00271495
35.1993	0
35.2414	0
35.2414	0.00271495
35.2835	0.00271495
35.2835	0
35.3256	0
35.3256	0.00271495
35.3677	0.00271495
35.3677	0
35.4098	0
35.4098	0.00271495
35.4519	0.00271495
35.4519	0
35.494	0
35.494	0.00271495
35.5361	0.00271495
35.5361	0
35.5782	0
35.5782	0.00271495
35.6203	0.00271495
35.6203	0
35.6624	0
35.6624	0.00271495
35.7045	0.00271495
35.7045	0
35.7466	0
35.7466	0.00271495
35.7887	0.00271495
35.7887	0
35.8307	0
35.8307	0.00271495
35.8728	0.00271495
35.8728	0
35.9149	0
35.9149	0.00271495
35.957	0.00271495
35.957	0
35.9991	0
35.9991	0.00271495
36.0412	0.00271495
36.0412	0
36.0833	0
36.0833	0.00271495
36.1254	0.00271495
36.1254	0
36.1675	0
36.1675	0.00271495
36.2096	0.00271495
36.2096	0
36.2517	0
36.2517	0.00271495
36.2938	0.00271495
36.2938	0
36.3359	0
36.3359	0.00271495
36.378	0.00271495
36.378	0
36.4201	0
36.4201	0.00271495
36.4622	0.00271495
36.4622	0
36.5043	0
36.5043	0.00271495
36.5464	0.00271495
36.5464	0
36.5885	0
36.5885	0.00271495
36.6306	0.00271495
36.6306	0
36.6726	0
36.6726	0.00271495
36.7147	0.00271495
36.7147	0
36.7568	0
36.7568	0.00271495
36.7989	0.00271495
36.7989	0
36.841	0
36.841	0.00271495
36.8831	0.00271495
36.8831	0
36.9252	0
36.9252	0.00271495
36.9673	0.00271495
36.9673	0
37.0094	0
37.0094	0.00271495
37.0515	0.00271495
37.0515	0
37.0936	0
37.0936	0.00271495
37.1357	0.00271495
37.1357	0
37.1778	0
37.1778	0.00271495
37.2199	0.00271495
37.2199	0
37.262	0
37.262	0.00271495
37.3041	0.00271495
37.3041	0
37.3462	0
37.3462	0.00271495
37.3883	0.00271495
37.3883	0
37.4304	0
37.4304	0.00271495
37.4725	0.00271495
37.4725	0
37.5145	0
37.5145	0.00271495
37.5566	0.00271495
37.5566	0
37.5987	0
37.5987	0.00271495
37.6408	0.00271495
37.6408	0
37.6829	0
37.6829	0.00271495
37.725	0.00271495
37.725	0
37.7671	0
37.7671	0.00271495
37.8092	0.00271495
37.8092	0
37.8513	0
37.8513	0.00271495
37.8934	0.00271495
37.8934	0
37.9355	0
37.9355	0.00271495
37.9776	0.00271495
37.9776	0
38.0197	0
38.0197	0.00271495
38.0618	0.00271495
38.0618	0
38.1039	0
38.1039	0.00271495
38.146	0.00271495
38.146	0
38.1881	0
38.1881	0.00271495
38.2302	0.00271495
38.2302	0
38.2723	0
38.2723	0.00271495
38.3144	0.00271495
38.3144	0
38.3564	0
38.3564	0.00271495
38.3985	0.00271495
38.3985	0
38.4406	0
38.4406	0.00271495
38.4827	0.00271495
38.4827	0
38.5248	0
38.5248	0.00271495
38.5669	0.00271495
38.5669	0
38.609	0
38.609	0.00271495
38.6511	0.00271495
38.6511	0
38.6932	0
38.6932	0.00271495
38.7353	0.00271495
38.7353	0
38.7774	0
38.7774	0.00271495
38.8195	0.00271495
38.8195	0
38.8616	0
38.8616	0.00271495
38.9037	0.00271495
38.9037	0
38.9458	0
38.9458	0.00271495
38.9879	0.00271495
38.9879	0
39.03	0
39.03	0.00271495
39.0721	0.00271495
39.0721	0
39.1142	0
39.1142	0.00271495
39.1563	0.00271495
39.1563	0
39.1983	0
39.1983	0.00271495
39.2404	0.00271495
39.2404	0
39.2825	0
39.2825	0.00271495
39.3246	0.00271495
39.3246	0
39.3667	0
39.3667	0.00271495
39.4088	0.00271495
39.4088	0
39.4509	0
39.4509	0.00271495
39.493	0.00271495
39.493	0
39.5351	0
39.5351	0.00271495
39.5772	0.00271495
39.5772	0
39.6193	0
39.6193	0.00271495
39.6614	0.00271495
39.6614	0
39.7035	0
39.7035	0.00271495
39.7456	0.00271495
39.7456	0
39.7877	0
39.7877	0.00271495
39.8298	0.00271495
39.8298	0
39.8719	0
39.8719	0.00271495
39.914	0.00271495
39.914	0
39.9561	0
39.9561	0.00271495
39.9982	0.00271495
39.9982	0
40.0403	0
40.0403	0.00271495
40.0823	0.00271495
40.0823	0
40.1244	0
40.1244	0.00271495
40.1665	0.00271495
40.1665	0
40.2086	0
40.2086	0.00271495
40.2507	0.00271495
40.2507	0
40.2928	0
40.2928	0.00271495
40.3349	0.00271495
40.3349	0
40.377	0
40.377	0.00271495
40.4191	0.00271495
40.4191	0
40.4612	0
40.4612	0.00271495
40.5033	0.00271495
40.5033	0
40.5454	0
40.5454	0.00271495
40.5875	0.00271495
40.5875	0
40.6296	0
40.6296	0.00271495
40.6717	0.00271495
40.6717	0
40.7138	0
40.7138	0.00271495
40.7559	0.00271495
40.7559	0
40.798	0
40.798	0.00271495
40.8401	0.00271495
40.8401	0
40.8821	0
40.8821	0.00271495
40.9242	0.00271495
40.9242	0
40.9663	0
40.9663	0.00271495
41.0084	0.00271495
41.0084	0
41.0505	0
41.0505	0.00271495
41.0926	0.00271495
41.0926	0
41.1347	0
41.1347	0.00271495
41.1768	0.00271495
41.1768	0
41.2189	0
41.2189	0.00271495
41.261	0.00271495
41.261	0
41.3031	0
41.3031	0.00271495
41.3452	0.00271495
41.3452	0
41.3873	0
41.3873	0.00271495
41.4294	0.00271495
41.4294	0
41.4715	0
41.4715	0.00271495
41.5136	0.00271495
41.5136	0
41.5557	0
41.5557	0.00271495
41.5978	0.00271495
41.5978	0
41.6399	0
41.6399	0.00271495
41.682	0.00271495
41.682	0
41.724	0
41.724	0.00271495
41.7661	0.00271495
41.7661	0
41.8082	0
41.8082	0.00271495
41.8503	0.00271495
41.8503	0
[truncated: 1,620 more rows]

## Sheet: Distribution fitting3_HID
75.15	0	75.15	0	75.15	0
75.15	0.00105392	75.15	0.00105392	75.15	0.00285714
75.5024	0.00105392	145.635	0.00105392	117.43	0.00285714
75.5024	0	145.635	0	117.43	0.00571429
75.8548	0	145.635	0.00514801	124.2	0.00571429
75.8548	0.00105392	216.12	0.00514801	124.2	0.00857143
76.2073	0.00105392	216.12	0	125.83	0.00857143
76.2073	0	216.12	0.00437783	125.83	0.0114286
76.5597	0	286.605	0.00437783	129.89	0.0114286
76.5597	0.00105392	286.605	0	129.89	0.0142857
76.9121	0.00105392	286.605	0.00222945	130.43	0.0142857
76.9121	0	357.09	0.00222945	130.43	0.0171429
77.2645	0	357.09	0	130.98	0.0171429
77.2645	0.00105392	357.09	0.000689103	130.98	0.02
77.617	0.00105392	427.575	0.000689103	131.25	0.02
77.617	0	427.575	0	131.25	0.0228571
77.9694	0	427.575	0.000324284	132.06	0.0228571
77.9694	0.00105392	498.06	0.000324284	132.06	0.0257143
78.3218	0.00105392	498.06	0	132.06	0.0257143
78.3218	0	498.06	0.000121606	132.06	0.0285714
78.6743	0	568.545	0.000121606	133.69	0.0285714
78.6743	0.00105392	568.545	0	133.69	0.0314286
79.0267	0.00105392	568.545	0.000121606	135.85	0.0314286
79.0267	0	639.03	0.000121606	135.85	0.0342857
79.3791	0	639.03	0	136.12	0.0342857
79.3791	0.00105392	639.03	8.10709e-05	136.12	0.0371429
79.7315	0.00105392	709.515	8.10709e-05	136.4	0.0371429
79.7315	0	709.515	0	136.4	0.04
80.084	0	709.515	4.05355e-05	138.02	0.04
80.084	0.00105392	780	4.05355e-05	138.02	0.0428571
80.4364	0.00105392	780	0	138.02	0.0428571
80.4364	0			138.02	0.0457143
80.7888	0			138.56	0.0457143
80.7888	0.00105392			138.56	0.0485714
81.1412	0.00105392			141	0.0485714
81.1412	0			141	0.0514286
81.4937	0			141	0.0514286
81.4937	0.00105392			141	0.0542857
81.8461	0.00105392			141.27	0.0542857
81.8461	0			141.27	0.0571429
82.1985	0			141.82	0.0571429
82.1985	0.00105392			141.82	0.06
82.5509	0.00105392			142.09	0.06
82.5509	0			142.09	0.0628571
82.9034	0			142.9	0.0628571
82.9034	0.00105392			142.9	0.0657143
83.2558	0.00105392			143.71	0.0657143
83.2558	0			143.71	0.0685714
83.6082	0			144.8	0.0685714
83.6082	0.00105392			144.8	0.0714286
83.9606	0.00105392			145.61	0.0714286
83.9606	0			145.61	0.0742857
84.3131	0			147.24	0.0742857
84.3131	0.00105392			147.24	0.0771429
84.6655	0.00105392			147.78	0.0771429
84.6655	0			147.78	0.08
85.0179	0			148.05	0.08
85.0179	0.00105392			148.05	0.0828571
85.3703	0.00105392			148.59	0.0828571
85.3703	0			148.59	0.0857143
85.7228	0			149.4	0.0857143
85.7228	0.00105392			149.4	0.0885714
86.0752	0.00105392			149.67	0.0885714
86.0752	0			149.67	0.0914286
86.4276	0			150.49	0.0914286
86.4276	0.00105392			150.49	0.0942857
86.78	0.00105392			151.03	0.0942857
86.78	0			151.03	0.0971429
87.1325	0			151.3	0.0971429
87.1325	0.00105392			151.3	0.1
87.4849	0.00105392			152.38	0.1
87.4849	0			152.38	0.102857
87.8373	0			153.47	0.102857
87.8373	0.00105392			153.47	0.105714
88.1897	0.00105392			154.28	0.105714
88.1897	0			154.28	0.108571
88.5422	0			154.82	0.108571
88.5422	0.00105392			154.82	0.111429
88.8946	0.00105392			155.64	0.111429
88.8946	0			155.64	0.114286
89.247	0			155.91	0.114286
89.247	0.00105392			155.91	0.117143
89.5994	0.00105392			157.26	0.117143
89.5994	0			157.26	0.12
89.9519	0			157.53	0.12
89.9519	0.00105392			157.53	0.122857
90.3043	0.00105392			158.89	0.122857
90.3043	0			158.89	0.125714
90.6567	0			160.24	0.125714
90.6567	0.00105392			160.24	0.128571
91.0091	0.00105392			160.51	0.128571
91.0091	0			160.51	0.131429
91.3616	0			160.51	0.131429
91.3616	0.00105392			160.51	0.134286
91.714	0.00105392			160.51	0.134286
91.714	0			160.51	0.137143
92.0664	0			161.06	0.137143
92.0664	0.00105392			161.06	0.14
92.4188	0.00105392			161.33	0.14
92.4188	0			161.33	0.142857
92.7713	0			162.41	0.142857
92.7713	0.00105392			162.41	0.145714
93.1237	0.00105392			162.95	0.145714
93.1237	0			162.95	0.148571
93.4761	0			162.95	0.148571
93.4761	0.00105392			162.95	0.151429
93.8285	0.00105392			163.22	0.151429
93.8285	0			163.22	0.154286
94.1809	0			164.58	0.154286
94.1809	0.00105392			164.58	0.157143
94.5334	0.00105392			164.58	0.157143
94.5334	0			164.58	0.16
94.8858	0			164.85	0.16
94.8858	0.00105392			164.85	0.162857
95.2382	0.00105392			165.12	0.162857
95.2382	0			165.12	0.165714
95.5906	0			165.66	0.165714
95.5906	0.00105392			165.66	0.168571
95.9431	0.00105392			166.21	0.168571
95.9431	0			166.21	0.171429
96.2955	0			166.21	0.171429
96.2955	0.00105392			166.21	0.174286
96.6479	0.00105392			166.75	0.174286
96.6479	0			166.75	0.177143
97.0003	0			167.02	0.177143
97.0003	0.00105392			167.02	0.18
97.3528	0.00105392			167.56	0.18
97.3528	0			167.56	0.182857
97.7052	0			167.64	0.182857
97.7052	0.00105392			167.64	0.185714
98.0576	0.00105392			167.83	0.185714
98.0576	0			167.83	0.188571
98.41	0			168.1	0.188571
98.41	0.00105392			168.1	0.191429
98.7625	0.00105392			168.1	0.191429
98.7625	0			168.1	0.194286
99.1149	0			171.3	0.194286
99.1149	0.00105392			171.3	0.197143
99.4673	0.00105392			171.63	0.197143
99.4673	0			171.63	0.2
99.8197	0			171.63	0.2
99.8197	0.00105392			171.63	0.202857
100.172	0.00105392			171.63	0.202857
100.172	0			171.63	0.205714
100.525	0			171.63	0.205714
100.525	0.00105392			171.63	0.208571
100.877	0.00105392			172.17	0.208571
100.877	0			172.17	0.211429
101.229	0			172.71	0.211429
101.229	0.00105392			172.71	0.214286
101.582	0.00105392			172.98	0.214286
101.582	0			172.98	0.217143
101.934	0			172.98	0.217143
101.934	0.00105392			172.98	0.22
102.287	0.00105392			173.25	0.22
102.287	0			173.25	0.222857
102.639	0			173.52	0.222857
102.639	0.00105392			173.52	0.225714
102.992	0.00105392			173.79	0.225714
102.992	0			173.79	0.228571
103.344	0			174.07	0.228571
103.344	0.00105392			174.07	0.231429
103.696	0.00105392			174.88	0.231429
103.696	0			174.88	0.234286
104.049	0			175.96	0.234286
104.049	0.00105392			175.96	0.237143
104.401	0.00105392			176.5	0.237143
104.401	0			176.5	0.24
104.754	0			177.05	0.24
104.754	0.00105392			177.05	0.242857
105.106	0.00105392			177.32	0.242857
105.106	0			177.32	0.245714
105.459	0			177.59	0.245714
105.459	0.00105392			177.59	0.248571
105.811	0.00105392			178.4	0.248571
105.811	0			178.4	0.251429
106.163	0			178.4	0.251429
106.163	0.00105392			178.4	0.254286
106.516	0.00105392			178.67	0.254286
106.516	0			178.67	0.257143
106.868	0			178.94	0.257143
106.868	0.00105392			178.94	0.26
107.221	0.00105392			179.49	0.26
107.221	0			179.49	0.262857
107.573	0			179.76	0.262857
107.573	0.00105392			179.76	0.265714
107.926	0.00105392			179.76	0.265714
107.926	0			179.76	0.268571
108.278	0			179.76	0.268571
108.278	0.00105392			179.76	0.271429
108.63	0.00105392			181.11	0.271429
108.63	0			181.11	0.274286
108.983	0			181.11	0.274286
108.983	0.00105392			181.11	0.277143
109.335	0.00105392			181.65	0.277143
109.335	0			181.65	0.28
109.688	0			181.65	0.28
109.688	0.00105392			181.65	0.282857
110.04	0.00105392			182.47	0.282857
110.04	0			182.47	0.285714
110.392	0			182.47	0.285714
110.392	0.00105392			182.47	0.288571
110.745	0.00105392			182.74	0.288571
110.745	0			182.74	0.291429
111.097	0			183.01	0.291429
111.097	0.00105392			183.01	0.294286
111.45	0.00105392			183.01	0.294286
111.45	0			183.01	0.297143
111.802	0			183.28	0.297143
111.802	0.00105392			183.28	0.3
112.155	0.00105392			184.91	0.3
112.155	0			184.91	0.302857
112.507	0			185.18	0.302857
112.507	0.00105392			185.18	0.305714
112.859	0.00105392			186.26	0.305714
112.859	0			186.26	0.308571
113.212	0			186.53	0.308571
113.212	0.00105392			186.53	0.311429
113.564	0.00105392			188.16	0.311429
113.564	0			188.16	0.314286
113.917	0			188.97	0.314286
113.917	0.00105392			188.97	0.317143
114.269	0.00105392			189.51	0.317143
114.269	0			189.51	0.32
114.622	0			189.51	0.32
114.622	0.00105392			189.51	0.322857
114.974	0.00105392			190.33	0.322857
114.974	0			190.33	0.325714
115.326	0			190.6	0.325714
115.326	0.00105392			190.6	0.328571
115.679	0.00105392			191.14	0.328571
115.679	0			191.14	0.331429
116.031	0			191.14	0.331429
116.031	0.00105392			191.14	0.334286
116.384	0.00105392			192.22	0.334286
116.384	0			192.22	0.337143
116.736	0			192.49	0.337143
116.736	0.00105392			192.49	0.34
117.089	0.00105392			193.58	0.34
117.089	0			193.58	0.342857
117.441	0			194.12	0.342857
117.441	0.00105392			194.12	0.345714
117.793	0.00105392			194.66	0.345714
117.793	0			194.66	0.348571
118.146	0			194.66	0.348571
118.146	0.00105392			194.66	0.351429
118.498	0.00105392			194.66	0.351429
118.498	0			194.66	0.354286
118.851	0			194.93	0.354286
118.851	0.00105392			194.93	0.357143
119.203	0.00105392			195.2	0.357143
119.203	0			195.2	0.36
119.556	0			195.75	0.36
119.556	0.00105392			195.75	0.362857
119.908	0.00105392			197.91	0.362857
119.908	0			197.91	0.365714
120.26	0			197.91	0.365714
120.26	0.00105392			197.91	0.368571
120.613	0.00105392			198.46	0.368571
120.613	0			198.46	0.371429
120.965	0			198.73	0.371429
120.965	0.00105392			198.73	0.374286
121.318	0.00105392			199.27	0.374286
121.318	0			199.27	0.377143
121.67	0			199.54	0.377143
121.67	0.00105392			199.54	0.38
122.023	0.00105392			200.08	0.38
122.023	0			200.08	0.382857
122.375	0			201.17	0.382857
122.375	0.00105392			201.17	0.385714
122.727	0.00105392			201.98	0.385714
122.727	0			201.98	0.388571
123.08	0			201.98	0.388571
123.08	0.00105392			201.98	0.391429
123.432	0.00105392			203.6	0.391429
123.432	0			203.6	0.394286
123.785	0			204.69	0.394286
123.785	0.00105392			204.69	0.397143
124.137	0.00105392			205.23	0.397143
124.137	0			205.23	0.4
124.489	0			207.13	0.4
124.489	0.00105392			207.13	0.402857
124.842	0.00105392			207.94	0.402857
124.842	0			207.94	0.405714
125.194	0			207.94	0.405714
125.194	0.00105392			207.94	0.408571
125.547	0.00105392			208.48	0.408571
125.547	0			208.48	0.411429
125.899	0			209.02	0.411429
125.899	0.00105392			209.02	0.414286
126.252	0.00105392			209.84	0.414286
126.252	0			209.84	0.417143
126.604	0			210.38	0.417143
126.604	0.00105392			210.38	0.42
126.956	0.00105392			210.65	0.42
126.956	0			210.65	0.422857
127.309	0			212.6	0.422857
127.309	0.00105392			212.6	0.425714
127.661	0.00105392			214.72	0.425714
127.661	0			214.72	0.428571
128.014	0			215.26	0.428571
128.014	0.00105392			215.26	0.431429
128.366	0.00105392			215.53	0.431429
128.366	0			215.53	0.434286
128.719	0			215.53	0.434286
128.719	0.00105392			215.53	0.437143
129.071	0.00105392			216.61	0.437143
129.071	0			216.61	0.44
129.423	0			217.97	0.44
129.423	0.00105392			217.97	0.442857
129.776	0.00105392			218.78	0.442857
129.776	0			218.78	0.445714
130.128	0			219.05	0.445714
130.128	0.00105392			219.05	0.448571
130.481	0.00105392			219.32	0.448571
130.481	0			219.32	0.451429
130.833	0			219.32	0.451429
130.833	0.00105392			219.32	0.454286
131.186	0.00105392			219.86	0.454286
131.186	0			219.86	0.457143
131.538	0			221.76	0.457143
131.538	0.00105392			221.76	0.46
131.89	0.00105392			222.3	0.46
131.89	0			222.3	0.462857
132.243	0			222.3	0.462857
132.243	0.00105392			222.3	0.465714
132.595	0.00105392			222.57	0.465714
132.595	0			222.57	0.468571
132.948	0			222.57	0.468571
132.948	0.00105392			222.57	0.471429
133.3	0.00105392			222.85	0.471429
133.3	0			222.85	0.474286
133.653	0			223.12	0.474286
133.653	0.00105392			223.12	0.477143
134.005	0.00105392			224.2	0.477143
134.005	0			224.2	0.48
134.357	0			224.2	0.48
134.357	0.00105392			224.2	0.482857
134.71	0.00105392			224.47	0.482857
134.71	0			224.47	0.485714
135.062	0			225.28	0.485714
135.062	0.00105392			225.28	0.488571
135.415	0.00105392			225.56	0.488571
135.415	0			225.56	0.491429
135.767	0			226.1	0.491429
135.767	0.00105392			226.1	0.494286
136.12	0.00105392			226.1	0.494286
136.12	0			226.1	0.497143
136.472	0			226.1	0.497143
136.472	0.00105392			226.1	0.5
136.824	0.00105392			226.37	0.5
136.824	0			226.37	0.502857
137.177	0			227.18	0.502857
137.177	0.00105392			227.18	0.505714
137.529	0.00105392			227.18	0.505714
137.529	0			227.18	0.508571
137.882	0			227.99	0.508571
137.882	0.00105392			227.99	0.511429
138.234	0.00105392			228.54	0.511429
138.234	0			228.54	0.514286
138.587	0			230.16	0.514286
138.587	0.00105392			230.16	0.517143
138.939	0.00105392			231.52	0.517143
138.939	0			231.52	0.52
139.291	0			231.79	0.52
139.291	0.00105392			231.79	0.522857
139.644	0.00105392			232.33	0.522857
139.644	0			232.33	0.525714
139.996	0			232.6	0.525714
139.996	0.00105392			232.6	0.528571
140.349	0.00105392			232.6	0.528571
140.349	0			232.6	0.531429
140.701	0			233.96	0.531429
140.701	0.00105392			233.96	0.534286
141.053	0.00105392			234.23	0.534286
141.053	0			234.23	0.537143
141.406	0			235.58	0.537143
141.406	0.00105392			235.58	0.54
141.758	0.00105392			236.12	0.54
141.758	0			236.12	0.542857
142.111	0			236.12	0.542857
142.111	0.00105392			236.12	0.545714
142.463	0.00105392			237.48	0.545714
142.463	0			237.48	0.548571
142.816	0			238.02	0.548571
142.816	0.00105392			238.02	0.551429
143.168	0.00105392			238.83	0.551429
143.168	0			238.83	0.554286
143.52	0			239.11	0.554286
143.52	0.00105392			239.11	0.557143
143.873	0.00105392			239.38	0.557143
143.873	0			239.38	0.56
144.225	0			239.65	0.56
144.225	0.00105392			239.65	0.562857
144.578	0.00105392			239.65	0.562857
144.578	0			239.65	0.565714
144.93	0			239.92	0.565714
144.93	0.00105392			239.92	0.568571
145.283	0.00105392			241	0.568571
145.283	0			241	0.571429
145.635	0			241	0.571429
145.635	0.00514801			241	0.574286
145.984	0.00514801			242.63	0.574286
145.984	0			242.63	0.577143
146.333	0			242.63	0.577143
146.333	0.00514801			242.63	0.58
146.682	0.00514801			243.98	0.58
146.682	0			243.98	0.582857
147.031	0			244.8	0.582857
147.031	0.00514801			244.8	0.585714
147.38	0.00514801			246.15	0.585714
147.38	0			246.15	0.588571
147.729	0			247.24	0.588571
147.729	0.00514801			247.24	0.591429
148.078	0.00514801			248.32	0.591429
148.078	0			248.32	0.594286
148.426	0			248.59	0.594286
148.426	0.00514801			248.59	0.597143
148.775	0.00514801			248.59	0.597143
148.775	0			248.59	0.6
149.124	0			248.86	0.6
149.124	0.00514801			248.86	0.602857
149.473	0.00514801			249.67	0.602857
149.473	0			249.67	0.605714
149.822	0			250.22	0.605714
149.822	0.00514801			250.22	0.608571
150.171	0.00514801			252.38	0.608571
150.171	0			252.38	0.611429
150.52	0			252.38	0.611429
150.52	0.00514801			252.38	0.614286
150.869	0.00514801			253.2	0.614286
150.869	0			253.2	0.617143
151.218	0			253.2	0.617143
151.218	0.00514801			253.2	0.62
151.567	0.00514801			253.74	0.62
151.567	0			253.74	0.622857
151.916	0			254.01	0.622857
151.916	0.00514801			254.01	0.625714
152.265	0.00514801			254.28	0.625714
152.265	0			254.28	0.628571
152.614	0			254.88	0.628571
152.614	0.00514801			254.88	0.631429
152.963	0.00514801			255.09	0.631429
152.963	0			255.09	0.634286
153.312	0			255.09	0.634286
153.312	0.00514801			255.09	0.637143
153.661	0.00514801			255.37	0.637143
153.661	0			255.37	0.64
154.009	0			255.91	0.64
154.009	0.00514801			255.91	0.642857
154.358	0.00514801			256.45	0.642857
154.358	0			256.45	0.645714
154.707	0			256.99	0.645714
154.707	0.00514801			256.99	0.648571
155.056	0.00514801			257.26	0.648571
155.056	0			257.26	0.651429
155.405	0			257.8	0.651429
155.405	0.00514801			257.8	0.654286
155.754	0.00514801			258.35	0.654286
155.754	0			258.35	0.657143
156.103	0			261.27	0.657143
156.103	0.00514801			261.27	0.66
156.452	0.00514801			261.33	0.66
156.452	0			261.33	0.662857
156.801	0			261.6	0.662857
156.801	0.00514801			261.6	0.665714
157.15	0.00514801			261.6	0.665714
157.15	0			261.6	0.668571
157.499	0			261.87	0.668571
157.499	0.00514801			261.87	0.671429
157.848	0.00514801			261.87	0.671429
157.848	0			261.87	0.674286
158.197	0			263.22	0.674286
158.197	0.00514801			263.22	0.677143
158.546	0.00514801			264.04	0.677143
158.546	0			264.04	0.68
158.895	0			265.12	0.68
158.895	0.00514801			265.12	0.682857
159.243	0.00514801			265.66	0.682857
159.243	0			265.66	0.685714
159.592	0			265.66	0.685714
159.592	0.00514801			265.66	0.688571
159.941	0.00514801			265.66	0.688571
159.941	0			265.66	0.691429
160.29	0			266.75	0.691429
160.29	0.00514801			266.75	0.694286
160.639	0.00514801			267.02	0.694286
160.639	0			267.02	0.697143
160.988	0			267.29	0.697143
160.988	0.00514801			267.29	0.7
161.337	0.00514801			270	0.7
161.337	0			270	0.702857
161.686	0			270.54	0.702857
161.686	0.00514801			270.54	0.705714
162.035	0.00514801			270.81	0.705714
162.035	0			270.81	0.708571
162.384	0			272.44	0.708571
162.384	0.00514801			272.44	0.711429
162.733	0.00514801			274.34	0.711429
162.733	0			274.34	0.714286
163.082	0			274.61	0.714286
163.082	0.00514801			274.61	0.717143
163.431	0.00514801			275.42	0.717143
163.431	0			275.42	0.72
163.78	0			277.59	0.72
163.78	0.00514801			277.59	0.722857
164.129	0.00514801			278.4	0.722857
164.129	0			278.4	0.725714
164.478	0			278.67	0.725714
164.478	0.00514801			278.67	0.728571
164.826	0.00514801			279.49	0.728571
164.826	0			279.49	0.731429
165.175	0			281.65	0.731429
165.175	0.00514801			281.65	0.734286
165.524	0.00514801			282.47	0.734286
165.524	0			282.47	0.737143
165.873	0			284.09	0.737143
165.873	0.00514801			284.09	0.74
166.222	0.00514801			285.18	0.74
166.222	0			285.18	0.742857
166.571	0			285.99	0.742857
166.571	0.00514801			285.99	0.745714
166.92	0.00514801			286.8	0.745714
166.92	0			286.8	0.748571
167.269	0			289.51	0.748571
167.269	0.00514801			289.51	0.751429
167.618	0.00514801			291.41	0.751429
167.618	0			291.41	0.754286
167.967	0			291.41	0.754286
167.967	0.00514801			291.41	0.757143
168.316	0.00514801			291.68	0.757143
168.316	0			291.68	0.76
168.665	0			293.58	0.76
168.665	0.00514801			293.58	0.762857
169.014	0.00514801			294.12	0.762857
169.014	0			294.12	0.765714
169.363	0			298.73	0.765714
169.363	0.00514801			298.73	0.768571
169.712	0.00514801			299	0.768571
169.712	0			299	0.771429
170.06	0			299.81	0.771429
170.06	0.00514801			299.81	0.774286
170.409	0.00514801			300.62	0.774286
170.409	0			300.62	0.777143
170.758	0			302.52	0.777143
170.758	0.00514801			302.52	0.78
171.107	0.00514801			303.88	0.78
171.107	0			303.88	0.782857
171.456	0			307.94	0.782857
171.456	0.00514801			307.94	0.785714
171.805	0.00514801			308.48	0.785714
171.805	0			308.48	0.788571
172.154	0			309.3	0.788571
172.154	0.00514801			309.3	0.791429
172.503	0.00514801			312.01	0.791429
172.503	0			312.01	0.794286
172.852	0			312.82	0.794286
172.852	0.00514801			312.82	0.797143
173.201	0.00514801			313.63	0.797143
173.201	0			313.63	0.8
173.55	0			313.63	0.8
173.55	0.00514801			313.63	0.802857
173.899	0.00514801			314.44	0.802857
173.899	0			314.44	0.805714
174.248	0			315.8	0.805714
174.248	0.00514801			315.8	0.808571
174.597	0.00514801			316.34	0.808571
174.597	0			316.34	0.811429
174.946	0			317.15	0.811429
174.946	0.00514801			317.15	0.814286
175.295	0.00514801			319.59	0.814286
175.295	0			319.59	0.817143
175.643	0			319.86	0.817143
175.643	0.00514801			319.86	0.82
175.992	0.00514801			321.22	0.82
175.992	0			321.22	0.822857
176.341	0			321.49	0.822857
176.341	0.00514801			321.49	0.825714
176.69	0.00514801			322.3	0.825714
176.69	0			322.3	0.828571
177.039	0			322.85	0.828571
177.039	0.00514801			322.85	0.831429
177.388	0.00514801			322.85	0.831429
177.388	0			322.85	0.834286
177.737	0			323.66	0.834286
177.737	0.00514801			323.66	0.837143
178.086	0.00514801			327.18	0.837143
178.086	0			327.18	0.84
178.435	0			328.27	0.84
178.435	0.00514801			328.27	0.842857
178.784	0.00514801			328.27	0.842857
178.784	0			328.27	0.845714
179.133	0			330.43	0.845714
179.133	0.00514801			330.43	0.848571
179.482	0.00514801			330.98	0.848571
179.482	0			330.98	0.851429
179.831	0			332.33	0.851429
179.831	0.00514801			332.33	0.854286
180.18	0.00514801			333.96	0.854286
180.18	0			333.96	0.857143
180.529	0			334.5	0.857143
180.529	0.00514801			334.5	0.86
180.877	0.00514801			336.94	0.86
180.877	0			336.94	0.862857
181.226	0			338.02	0.862857
181.226	0.00514801			338.02	0.865714
181.575	0.00514801			338.02	0.865714
181.575	0			338.02	0.868571
181.924	0			338.83	0.868571
181.924	0.00514801			338.83	0.871429
182.273	0.00514801			340.19	0.871429
182.273	0			340.19	0.874286
182.622	0			340.19	0.874286
182.622	0.00514801			340.19	0.877143
182.971	0.00514801			341.54	0.877143
182.971	0			341.54	0.88
183.32	0			343.44	0.88
183.32	0.00514801			343.44	0.882857
183.669	0.00514801			343.44	0.882857
183.669	0			343.44	0.885714
184.018	0			346.96	0.885714
184.018	0.00514801			346.96	0.888571
184.367	0.00514801			347.24	0.888571
184.367	0			347.24	0.891429
184.716	0			352.66	0.891429
184.716	0.00514801			352.66	0.894286
185.065	0.00514801			353.47	0.894286
185.065	0			353.47	0.897143
185.414	0			354.01	0.897143
185.414	0.00514801			354.01	0.9
185.763	0.00514801			354.01	0.9
185.763	0			354.01	0.902857
186.112	0			362.68	0.902857
186.112	0.00514801			362.68	0.905714
186.46	0.00514801			366.48	0.905714
186.46	0			366.48	0.908571
186.809	0			371.36	0.908571
186.809	0.00514801			371.36	0.911429
187.158	0.00514801			372.17	0.911429
187.158	0			372.17	0.914286
187.507	0			374.34	0.914286
187.507	0.00514801			374.34	0.917143
187.856	0.00514801			379.21	0.917143
187.856	0			379.21	0.92
188.205	0			380.3	0.92
188.205	0.00514801			380.3	0.922857
188.554	0.00514801			380.57	0.922857
188.554	0			380.57	0.925714
188.903	0			383.55	0.925714
188.903	0.00514801			383.55	0.928571
189.252	0.00514801			386.26	0.928571
189.252	0			386.26	0.931429
189.601	0			389.24	0.931429
189.601	0.00514801			389.24	0.934286
189.95	0.00514801			392.49	0.934286
189.95	0			392.49	0.937143
190.299	0			401.44	0.937143
190.299	0.00514801			401.44	0.94
190.648	0.00514801			406.26	0.94
190.648	0			406.26	0.942857
190.997	0			408.75	0.942857
190.997	0.00514801			408.75	0.945714
191.346	0.00514801			422.03	0.945714
191.346	0			422.03	0.948571
191.695	0			422.03	0.948571
191.695	0.00514801			422.03	0.951429
192.043	0.00514801			428.54	0.951429
192.043	0			428.54	0.954286
192.392	0			439.92	0.954286
192.392	0.00514801			439.92	0.957143
192.741	0.00514801			440.76	0.957143
192.741	0			440.76	0.96
193.09	0			447.24	0.96
193.09	0.00514801			447.24	0.962857
193.439	0.00514801			454.55	0.962857
193.439	0			454.55	0.965714
193.788	0			465.93	0.965714
193.788	0.00514801			465.93	0.968571
194.137	0.00514801			466.07	0.968571
194.137	0			466.07	0.971429
194.486	0			480.84	0.971429
194.486	0.00514801			480.84	0.974286
194.835	0.00514801			498.73	0.974286
194.835	0			498.73	0.977143
195.184	0			512.01	0.977143
195.184	0.00514801			512.01	0.98
195.533	0.00514801			560.79	0.98
195.533	0			560.79	0.982857
195.882	0			581.38	0.982857
195.882	0.00514801			581.38	0.985714
196.231	0.00514801			584.36	0.985714
196.231	0			584.36	0.988571
196.58	0			598.94	0.988571
196.58	0.00514801			598.94	0.991429
196.929	0.00514801			663.77	0.991429
196.929	0			663.77	0.994286
197.277	0			672.98	0.994286
197.277	0.00514801			672.98	0.997143
197.626	0.00514801			775.96	0.997143
197.626	0			775.96	1
197.975	0
197.975	0.00514801
198.324	0.00514801
198.324	0
198.673	0
198.673	0.00514801
199.022	0.00514801
199.022	0
199.371	0
199.371	0.00514801
199.72	0.00514801
199.72	0
200.069	0
200.069	0.00514801
200.418	0.00514801
200.418	0
200.767	0
200.767	0.00514801
201.116	0.00514801
201.116	0
201.465	0
201.465	0.00514801
201.814	0.00514801
201.814	0
202.163	0
202.163	0.00514801
202.512	0.00514801
202.512	0
202.86	0
202.86	0.00514801
203.209	0.00514801
203.209	0
203.558	0
203.558	0.00514801
203.907	0.00514801
203.907	0
204.256	0
204.256	0.00514801
204.605	0.00514801
204.605	0
204.954	0
204.954	0.00514801
205.303	0.00514801
205.303	0
205.652	0
205.652	0.00514801
206.001	0.00514801
206.001	0
206.35	0
206.35	0.00514801
206.699	0.00514801
206.699	0
207.048	0
207.048	0.00514801
207.397	0.00514801
207.397	0
207.746	0
207.746	0.00514801
208.094	0.00514801
208.094	0
208.443	0
208.443	0.00514801
208.792	0.00514801
208.792	0
209.141	0
209.141	0.00514801
209.49	0.00514801
209.49	0
209.839	0
209.839	0.00514801
210.188	0.00514801
210.188	0
210.537	0
210.537	0.00514801
210.886	0.00514801
210.886	0
211.235	0
211.235	0.00514801
211.584	0.00514801
211.584	0
211.933	0
211.933	0.00514801
212.282	0.00514801
212.282	0
212.631	0
212.631	0.00514801
212.98	0.00514801
212.98	0
213.329	0
213.329	0.00514801
213.677	0.00514801
213.677	0
214.026	0
214.026	0.00514801
214.375	0.00514801
214.375	0
214.724	0
214.724	0.00514801
215.073	0.00514801
215.073	0
215.422	0
215.422	0.00514801
215.771	0.00514801
215.771	0
216.12	0
216.12	0.00437783
216.469	0.00437783
216.469	0
216.818	0
216.818	0.00437783
217.167	0.00437783
217.167	0
217.516	0
217.516	0.00437783
217.865	0.00437783
217.865	0
218.214	0
218.214	0.00437783
218.563	0.00437783
218.563	0
218.911	0
218.911	0.00437783
219.26	0.00437783
219.26	0
219.609	0
219.609	0.00437783
219.958	0.00437783
219.958	0
220.307	0
220.307	0.00437783
220.656	0.00437783
220.656	0
221.005	0
221.005	0.00437783
221.354	0.00437783
221.354	0
221.703	0
221.703	0.00437783
222.052	0.00437783
222.052	0
222.401	0
222.401	0.00437783
222.75	0.00437783
222.75	0
223.099	0
223.099	0.00437783
223.448	0.00437783
223.448	0
223.797	0
223.797	0.00437783
224.146	0.00437783
224.146	0
224.494	0
224.494	0.00437783
224.843	0.00437783
224.843	0
225.192	0
225.192	0.00437783
225.541	0.00437783
225.541	0
225.89	0
225.89	0.00437783
226.239	0.00437783
226.239	0
226.588	0
226.588	0.00437783
226.937	0.00437783
226.937	0
227.286	0
227.286	0.00437783
227.635	0.00437783
227.635	0
227.984	0
227.984	0.00437783
228.333	0.00437783
228.333	0
228.682	0
228.682	0.00437783
229.031	0.00437783
229.031	0
229.38	0
229.38	0.00437783
229.728	0.00437783
229.728	0
230.077	0
230.077	0.00437783
230.426	0.00437783
230.426	0
230.775	0
230.775	0.00437783
231.124	0.00437783
231.124	0
231.473	0
231.473	0.00437783
231.822	0.00437783
231.822	0
232.171	0
232.171	0.00437783
232.52	0.00437783
232.52	0
232.869	0
232.869	0.00437783
233.218	0.00437783
233.218	0
233.567	0
233.567	0.00437783
233.916	0.00437783
233.916	0
234.265	0
234.265	0.00437783
234.614	0.00437783
234.614	0
234.963	0
234.963	0.00437783
235.311	0.00437783
235.311	0
235.66	0
235.66	0.00437783
236.009	0.00437783
236.009	0
236.358	0
236.358	0.00437783
236.707	0.00437783
236.707	0
237.056	0
237.056	0.00437783
237.405	0.00437783
237.405	0
237.754	0
237.754	0.00437783
238.103	0.00437783
238.103	0
238.452	0
238.452	0.00437783
238.801	0.00437783
238.801	0
239.15	0
239.15	0.00437783
239.499	0.00437783
239.499	0
239.848	0
239.848	0.00437783
240.197	0.00437783
240.197	0
240.545	0
240.545	0.00437783
240.894	0.00437783
240.894	0
241.243	0
241.243	0.00437783
241.592	0.00437783
241.592	0
241.941	0
241.941	0.00437783
242.29	0.00437783
242.29	0
242.639	0
242.639	0.00437783
242.988	0.00437783
242.988	0
243.337	0
243.337	0.00437783
243.686	0.00437783
243.686	0
244.035	0
244.035	0.00437783
244.384	0.00437783
244.384	0
244.733	0
244.733	0.00437783
245.082	0.00437783
245.082	0
245.431	0
245.431	0.00437783
245.78	0.00437783
245.78	0
246.128	0
246.128	0.00437783
246.477	0.00437783
246.477	0
246.826	0
246.826	0.00437783
247.175	0.00437783
247.175	0
247.524	0
247.524	0.00437783
247.873	0.00437783
247.873	0
248.222	0
248.222	0.00437783
248.571	0.00437783
248.571	0
248.92	0
248.92	0.00437783
249.269	0.00437783
249.269	0
249.618	0
249.618	0.00437783
249.967	0.00437783
249.967	0
250.316	0
250.316	0.00437783
250.665	0.00437783
250.665	0
251.014	0
251.014	0.00437783
251.363	0.00437783
251.363	0
251.711	0
251.711	0.00437783
252.06	0.00437783
252.06	0
252.409	0
252.409	0.00437783
252.758	0.00437783
252.758	0
253.107	0
253.107	0.00437783
253.456	0.00437783
253.456	0
253.805	0
253.805	0.00437783
254.154	0.00437783
254.154	0
254.503	0
254.503	0.00437783
254.852	0.00437783
254.852	0
255.201	0
255.201	0.00437783
255.55	0.00437783
255.55	0
255.899	0
255.899	0.00437783
256.248	0.00437783
256.248	0
256.597	0
256.597	0.00437783
256.945	0.00437783
256.945	0
257.294	0
257.294	0.00437783
257.643	0.00437783
257.643	0
257.992	0
257.992	0.00437783
258.341	0.00437783
258.341	0
258.69	0
258.69	0.00437783
259.039	0.00437783
259.039	0
259.388	0
259.388	0.00437783
259.737	0.00437783
259.737	0
260.086	0
260.086	0.00437783
260.435	0.00437783
260.435	0
260.784	0
260.784	0.00437783
261.133	0.00437783
261.133	0
261.482	0
261.482	0.00437783
261.831	0.00437783
261.831	0
262.18	0
262.18	0.00437783
262.528	0.00437783
262.528	0
262.877	0
262.877	0.00437783
263.226	0.00437783
263.226	0
263.575	0
263.575	0.00437783
263.924	0.00437783
263.924	0
264.273	0
264.273	0.00437783
264.622	0.00437783
264.622	0
264.971	0
264.971	0.00437783
265.32	0.00437783
265.32	0
265.669	0
265.669	0.00437783
266.018	0.00437783
266.018	0
266.367	0
266.367	0.00437783
266.716	0.00437783
266.716	0
267.065	0
267.065	0.00437783
267.414	0.00437783
267.414	0
267.762	0
267.762	0.00437783
268.111	0.00437783
268.111	0
268.46	0
268.46	0.00437783
268.809	0.00437783
268.809	0
269.158	0
269.158	0.00437783
269.507	0.00437783
269.507	0
269.856	0
269.856	0.00437783
270.205	0.00437783
270.205	0
270.554	0
270.554	0.00437783
270.903	0.00437783
270.903	0
271.252	0
271.252	0.00437783
271.601	0.00437783
271.601	0
271.95	0
271.95	0.00437783
272.299	0.00437783
272.299	0
272.648	0
272.648	0.00437783
272.997	0.00437783
272.997	0
273.345	0
273.345	0.00437783
273.694	0.00437783
273.694	0
274.043	0
274.043	0.00437783
274.392	0.00437783
274.392	0
274.741	0
274.741	0.00437783
275.09	0.00437783
275.09	0
275.439	0
275.439	0.00437783
275.788	0.00437783
275.788	0
276.137	0
276.137	0.00437783
276.486	0.00437783
276.486	0
276.835	0
276.835	0.00437783
277.184	0.00437783
277.184	0
277.533	0
277.533	0.00437783
277.882	0.00437783
277.882	0
278.231	0
278.231	0.00437783
278.579	0.00437783
278.579	0
278.928	0
278.928	0.00437783
279.277	0.00437783
279.277	0
279.626	0
279.626	0.00437783
279.975	0.00437783
279.975	0
280.324	0
280.324	0.00437783
280.673	0.00437783
280.673	0
281.022	0
281.022	0.00437783
281.371	0.00437783
281.371	0
281.72	0
281.72	0.00437783
282.069	0.00437783
282.069	0
282.418	0
282.418	0.00437783
282.767	0.00437783
282.767	0
283.116	0
283.116	0.00437783
283.465	0.00437783
283.465	0
283.814	0
283.814	0.00437783
284.162	0.00437783
284.162	0
284.511	0
284.511	0.00437783
284.86	0.00437783
284.86	0
285.209	0
285.209	0.00437783
285.558	0.00437783
285.558	0
285.907	0
285.907	0.00437783
286.256	0.00437783
286.256	0
286.605	0
286.605	0.00222945
286.954	0.00222945
286.954	0
287.303	0
287.303	0.00222945
287.652	0.00222945
287.652	0
288.001	0
288.001	0.00222945
288.35	0.00222945
288.35	0
288.699	0
288.699	0.00222945
289.048	0.00222945
289.048	0
289.396	0
289.396	0.00222945
289.745	0.00222945
289.745	0
290.094	0
290.094	0.00222945
290.443	0.00222945
290.443	0
290.792	0
290.792	0.00222945
291.141	0.00222945
291.141	0
291.49	0
291.49	0.00222945
291.839	0.00222945
291.839	0
292.188	0
292.188	0.00222945
292.537	0.00222945
292.537	0
292.886	0
292.886	0.00222945
293.235	0.00222945
293.235	0
293.584	0
293.584	0.00222945
293.933	0.00222945
293.933	0
294.282	0
294.282	0.00222945
294.631	0.00222945
294.631	0
294.979	0
294.979	0.00222945
295.328	0.00222945
295.328	0
295.677	0
295.677	0.00222945
296.026	0.00222945
296.026	0
296.375	0
296.375	0.00222945
296.724	0.00222945
296.724	0
297.073	0
297.073	0.00222945
297.422	0.00222945
297.422	0
297.771	0
297.771	0.00222945
298.12	0.00222945
298.12	0
298.469	0
298.469	0.00222945
298.818	0.00222945
298.818	0
299.167	0
299.167	0.00222945
299.516	0.00222945
299.516	0
299.865	0
299.865	0.00222945
300.213	0.00222945
300.213	0
300.562	0
300.562	0.00222945
300.911	0.00222945
300.911	0
301.26	0
301.26	0.00222945
301.609	0.00222945
301.609	0
301.958	0
301.958	0.00222945
302.307	0.00222945
302.307	0
302.656	0
302.656	0.00222945
303.005	0.00222945
303.005	0
303.354	0
303.354	0.00222945
303.703	0.00222945
303.703	0
304.052	0
304.052	0.00222945
304.401	0.00222945
304.401	0
304.75	0
304.75	0.00222945
305.099	0.00222945
305.099	0
305.448	0
305.448	0.00222945
305.796	0.00222945
305.796	0
306.145	0
306.145	0.00222945
306.494	0.00222945
306.494	0
306.843	0
306.843	0.00222945
307.192	0.00222945
307.192	0
307.541	0
307.541	0.00222945
307.89	0.00222945
307.89	0
308.239	0
308.239	0.00222945
308.588	0.00222945
308.588	0
308.937	0
308.937	0.00222945
309.286	0.00222945
309.286	0
309.635	0
309.635	0.00222945
309.984	0.00222945
309.984	0
310.333	0
310.333	0.00222945
310.682	0.00222945
310.682	0
311.03	0
311.03	0.00222945
311.379	0.00222945
311.379	0
311.728	0
311.728	0.00222945
312.077	0.00222945
312.077	0
312.426	0
312.426	0.00222945
312.775	0.00222945
312.775	0
313.124	0
313.124	0.00222945
313.473	0.00222945
313.473	0
313.822	0
313.822	0.00222945
314.171	0.00222945
314.171	0
314.52	0
314.52	0.00222945
314.869	0.00222945
314.869	0
315.218	0
315.218	0.00222945
315.567	0.00222945
315.567	0
315.916	0
315.916	0.00222945
316.265	0.00222945
316.265	0
316.613	0
316.613	0.00222945
316.962	0.00222945
316.962	0
317.311	0
317.311	0.00222945
317.66	0.00222945
317.66	0
318.009	0
318.009	0.00222945
318.358	0.00222945
318.358	0
318.707	0
318.707	0.00222945
319.056	0.00222945
319.056	0
319.405	0
319.405	0.00222945
319.754	0.00222945
319.754	0
320.103	0
320.103	0.00222945
320.452	0.00222945
320.452	0
320.801	0
320.801	0.00222945
321.15	0.00222945
321.15	0
321.499	0
321.499	0.00222945
321.848	0.00222945
321.848	0
322.196	0
322.196	0.00222945
322.545	0.00222945
322.545	0
322.894	0
322.894	0.00222945
323.243	0.00222945
323.243	0
323.592	0
323.592	0.00222945
323.941	0.00222945
323.941	0
324.29	0
324.29	0.00222945
324.639	0.00222945
324.639	0
324.988	0
324.988	0.00222945
325.337	0.00222945
325.337	0
325.686	0
325.686	0.00222945
326.035	0.00222945
326.035	0
326.384	0
326.384	0.00222945
326.733	0.00222945
326.733	0
327.082	0
327.082	0.00222945
327.43	0.00222945
327.43	0
327.779	0
327.779	0.00222945
328.128	0.00222945
328.128	0
328.477	0
328.477	0.00222945
328.826	0.00222945
328.826	0
329.175	0
329.175	0.00222945
329.524	0.00222945
329.524	0
329.873	0
329.873	0.00222945
330.222	0.00222945
330.222	0
330.571	0
330.571	0.00222945
330.92	0.00222945
330.92	0
331.269	0
331.269	0.00222945
331.618	0.00222945
331.618	0
331.967	0
331.967	0.00222945
332.316	0.00222945
332.316	0
332.665	0
332.665	0.00222945
333.013	0.00222945
333.013	0
333.362	0
333.362	0.00222945
333.711	0.00222945
333.711	0
334.06	0
334.06	0.00222945
334.409	0.00222945
334.409	0
334.758	0
334.758	0.00222945
335.107	0.00222945
335.107	0
335.456	0
335.456	0.00222945
335.805	0.00222945
335.805	0
336.154	0
336.154	0.00222945
336.503	0.00222945
336.503	0
336.852	0
336.852	0.00222945
337.201	0.00222945
337.201	0
337.55	0
337.55	0.00222945
337.899	0.00222945
337.899	0
338.247	0
338.247	0.00222945
338.596	0.00222945
338.596	0
338.945	0
338.945	0.00222945
339.294	0.00222945
339.294	0
339.643	0
339.643	0.00222945
339.992	0.00222945
339.992	0
340.341	0
340.341	0.00222945
340.69	0.00222945
340.69	0
341.039	0
341.039	0.00222945
341.388	0.00222945
341.388	0
341.737	0
341.737	0.00222945
342.086	0.00222945
342.086	0
342.435	0
342.435	0.00222945
342.784	0.00222945
342.784	0
343.133	0
343.133	0.00222945
343.482	0.00222945
343.482	0
343.83	0
343.83	0.00222945
344.179	0.00222945
344.179	0
344.528	0
344.528	0.00222945
344.877	0.00222945
344.877	0
345.226	0
345.226	0.00222945
345.575	0.00222945
345.575	0
345.924	0
345.924	0.00222945
346.273	0.00222945
346.273	0
346.622	0
346.622	0.00222945
346.971	0.00222945
346.971	0
347.32	0
347.32	0.00222945
347.669	0.00222945
347.669	0
348.018	0
348.018	0.00222945
348.367	0.00222945
348.367	0
348.716	0
348.716	0.00222945
349.064	0.00222945
349.064	0
349.413	0
349.413	0.00222945
349.762	0.00222945
349.762	0
350.111	0
350.111	0.00222945
350.46	0.00222945
350.46	0
350.809	0
350.809	0.00222945
351.158	0.00222945
351.158	0
351.507	0
351.507	0.00222945
351.856	0.00222945
351.856	0
352.205	0
352.205	0.00222945
352.554	0.00222945
352.554	0
352.903	0
352.903	0.00222945
353.252	0.00222945
353.252	0
353.601	0
353.601	0.00222945
353.95	0.00222945
353.95	0
354.299	0
354.299	0.00222945
354.647	0.00222945
354.647	0
354.996	0
354.996	0.00222945
355.345	0.00222945
355.345	0
355.694	0
355.694	0.00222945
356.043	0.00222945
356.043	0
356.392	0
356.392	0.00222945
356.741	0.00222945
356.741	0
357.09	0
357.09	0.000689103
357.439	0.000689103
357.439	0
357.788	0
357.788	0.000689103
358.137	0.000689103
358.137	0
358.486	0
358.486	0.000689103
358.835	0.000689103
358.835	0
359.184	0
359.184	0.000689103
359.533	0.000689103
359.533	0
359.881	0
359.881	0.000689103
360.23	0.000689103
360.23	0
360.579	0
360.579	0.000689103
360.928	0.000689103
360.928	0
361.277	0
361.277	0.000689103
361.626	0.000689103
361.626	0
361.975	0
361.975	0.000689103
362.324	0.000689103
362.324	0
362.673	0
362.673	0.000689103
363.022	0.000689103
363.022	0
363.371	0
363.371	0.000689103
363.72	0.000689103
363.72	0
364.069	0
364.069	0.000689103
364.418	0.000689103
364.418	0
364.767	0
364.767	0.000689103
365.116	0.000689103
365.116	0
365.464	0
365.464	0.000689103
365.813	0.000689103
365.813	0
366.162	0
366.162	0.000689103
366.511	0.000689103
366.511	0
366.86	0
366.86	0.000689103
367.209	0.000689103
367.209	0
367.558	0
367.558	0.000689103
367.907	0.000689103
367.907	0
368.256	0
368.256	0.000689103
368.605	0.000689103
368.605	0
368.954	0
368.954	0.000689103
369.303	0.000689103
369.303	0
369.652	0
369.652	0.000689103
370.001	0.000689103
370.001	0
370.35	0
370.35	0.000689103
370.698	0.000689103
370.698	0
371.047	0
371.047	0.000689103
371.396	0.000689103
371.396	0
371.745	0
371.745	0.000689103
372.094	0.000689103
372.094	0
372.443	0
372.443	0.000689103
372.792	0.000689103
372.792	0
373.141	0
373.141	0.000689103
373.49	0.000689103
373.49	0
373.839	0
373.839	0.000689103
374.188	0.000689103
374.188	0
374.537	0
374.537	0.000689103
374.886	0.000689103
374.886	0
375.235	0
375.235	0.000689103
375.584	0.000689103
375.584	0
375.933	0
375.933	0.000689103
376.281	0.000689103
376.281	0
376.63	0
376.63	0.000689103
376.979	0.000689103
376.979	0
377.328	0
377.328	0.000689103
377.677	0.000689103
377.677	0
378.026	0
378.026	0.000689103
378.375	0.000689103
378.375	0
378.724	0
378.724	0.000689103
379.073	0.000689103
379.073	0
379.422	0
379.422	0.000689103
379.771	0.000689103
379.771	0
380.12	0
380.12	0.000689103
380.469	0.000689103
380.469	0
380.818	0
380.818	0.000689103
381.167	0.000689103
381.167	0
381.515	0
381.515	0.000689103
381.864	0.000689103
381.864	0
382.213	0
382.213	0.000689103
382.562	0.000689103
382.562	0
382.911	0
382.911	0.000689103
383.26	0.000689103
383.26	0
383.609	0
383.609	0.000689103
383.958	0.000689103
383.958	0
384.307	0
384.307	0.000689103
384.656	0.000689103
384.656	0
385.005	0
385.005	0.000689103
385.354	0.000689103
385.354	0
385.703	0
385.703	0.000689103
386.052	0.000689103
386.052	0
386.401	0
386.401	0.000689103
386.75	0.000689103
386.75	0
387.098	0
387.098	0.000689103
387.447	0.000689103
387.447	0
387.796	0
387.796	0.000689103
388.145	0.000689103
388.145	0
388.494	0
388.494	0.000689103
388.843	0.000689103
388.843	0
389.192	0
389.192	0.000689103
389.541	0.000689103
389.541	0
389.89	0
389.89	0.000689103
390.239	0.000689103
390.239	0
390.588	0
390.588	0.000689103
390.937	0.000689103
390.937	0
391.286	0
391.286	0.000689103
391.635	0.000689103
391.635	0
391.984	0
391.984	0.000689103
392.333	0.000689103
392.333	0
392.681	0
392.681	0.000689103
393.03	0.000689103
393.03	0
393.379	0
393.379	0.000689103
393.728	0.000689103
393.728	0
394.077	0
394.077	0.000689103
394.426	0.000689103
394.426	0
394.775	0
394.775	0.000689103
395.124	0.000689103
395.124	0
395.473	0
395.473	0.000689103
395.822	0.000689103
395.822	0
396.171	0
396.171	0.000689103
396.52	0.000689103
396.52	0
396.869	0
396.869	0.000689103
397.218	0.000689103
397.218	0
397.567	0
397.567	0.000689103
397.915	0.000689103
397.915	0
398.264	0
398.264	0.000689103
398.613	0.000689103
398.613	0
398.962	0
398.962	0.000689103
399.311	0.000689103
399.311	0
399.66	0
399.66	0.000689103
400.009	0.000689103
400.009	0
400.358	0
400.358	0.000689103
400.707	0.000689103
400.707	0
401.056	0
401.056	0.000689103
401.405	0.000689103
401.405	0
401.754	0
401.754	0.000689103
402.103	0.000689103
402.103	0
402.452	0
402.452	0.000689103
402.801	0.000689103
402.801	0
403.15	0
403.15	0.000689103
403.498	0.000689103
403.498	0
403.847	0
403.847	0.000689103
404.196	0.000689103
404.196	0
404.545	0
404.545	0.000689103
404.894	0.000689103
404.894	0
405.243	0
405.243	0.000689103
405.592	0.000689103
405.592	0
405.941	0
405.941	0.000689103
406.29	0.000689103
406.29	0
406.639	0
406.639	0.000689103
406.988	0.000689103
406.988	0
407.337	0
407.337	0.000689103
407.686	0.000689103
407.686	0
408.035	0
408.035	0.000689103
408.384	0.000689103
408.384	0
408.732	0
408.732	0.000689103
409.081	0.000689103
409.081	0
409.43	0
409.43	0.000689103
409.779	0.000689103
409.779	0
410.128	0
410.128	0.000689103
410.477	0.000689103
410.477	0
410.826	0
410.826	0.000689103
411.175	0.000689103
411.175	0
411.524	0
411.524	0.000689103
411.873	0.000689103
411.873	0
412.222	0
412.222	0.000689103
412.571	0.000689103
412.571	0
412.92	0
412.92	0.000689103
413.269	0.000689103
413.269	0
413.618	0
413.618	0.000689103
413.967	0.000689103
413.967	0
414.315	0
414.315	0.000689103
414.664	0.000689103
414.664	0
415.013	0
415.013	0.000689103
415.362	0.000689103
415.362	0
415.711	0
415.711	0.000689103
416.06	0.000689103
416.06	0
416.409	0
416.409	0.000689103
416.758	0.000689103
416.758	0
417.107	0
417.107	0.000689103
417.456	0.000689103
417.456	0
417.805	0
417.805	0.000689103
418.154	0.000689103
418.154	0
418.503	0
418.503	0.000689103
418.852	0.000689103
418.852	0
419.201	0
419.201	0.000689103
419.549	0.000689103
419.549	0
419.898	0
419.898	0.000689103
420.247	0.000689103
420.247	0
420.596	0
420.596	0.000689103
420.945	0.000689103
420.945	0
421.294	0
421.294	0.000689103
421.643	0.000689103
421.643	0
421.992	0
421.992	0.000689103
422.341	0.000689103
422.341	0
422.69	0
422.69	0.000689103
423.039	0.000689103
423.039	0
423.388	0
423.388	0.000689103
423.737	0.000689103
423.737	0
424.086	0
424.086	0.000689103
424.435	0.000689103
424.435	0
[truncated: 2,032 more rows]
