# Supplementary material for: A multi-locus genome-wide association study reveals the genetics underlying muscadine antioxidant in berry skin
Source: Front Plant Sci. 2022 Aug 4;13:969301. doi: 10.3389/fpls.2022.969301 (PMC9386419; doi:10.3389/fpls.2022.969301)
Supplement: Supplementary file 5 [file Table_5.XLSX]

## Sheet: Supplementary_Table_S5
Supplementary Table S5. List of genes identified by 12 QTNs.
QTN	Gene ID	Chr	Start	End	Annotation
chr1_547952	evm.model.chr1.48	chr1	317175	329083	ninja-family protein AFP2-like isoform X1
	evm.model.chr1.49	chr1	325524	328887	LRR receptor-like serine/threonine-protein kinase RPK2
	evm.model.chr1.51	chr1	331202	335190	-
	evm.model.chr1.52	chr1	338059	341124	magnesium transporter MRS2-5
	evm.model.chr1.53	chr1	342464	346623	-
	evm.model.chr1.55	chr1	347549	357855	probable inactive purple acid phosphatase 1
	evm.model.chr1.56	chr1	358980	365208	pentatricopeptide repeat-containing protein At1g69290
	evm.model.chr1.57	chr1	365938	374844	protein root UVB sensitive 3 isoform X1
	evm.model.chr1.59	chr1	386531	389204	ureide permease 1 isoform X1
	evm.model.chr1.61	chr1	393051	398873	erlin-2-B
	evm.model.chr1.62	chr1	401292	407857	-
	evm.model.chr1.63	chr1	408706	410975	PLASMODESMATA CALLOSE-BINDING PROTEIN 3
	evm.model.chr1.64	chr1	415499	428041	pentatricopeptide repeat-containing protein At1g26460, mitochondrial
	evm.model.chr1.65	chr1	427856	432988	triose phosphate/phosphate translocator, chloroplastic-like
	evm.model.chr1.66	chr1	433996	439021	triose phosphate/phosphate translocator, chloroplastic-like
	evm.model.chr1.67	chr1	442936	448389	-
	evm.model.chr1.68	chr1	448516	452014	14-3-3-like protein GF14 iota
	evm.model.chr1.70	chr1	454443	462194	probable leucine-rich repeat receptor-like protein kinase At1g35710
	evm.model.chr1.69	chr1	454677	456237	pentatricopeptide repeat-containing protein At5g66520-like
	evm.model.chr1.72	chr1	469860	473591	probable inactive purple acid phosphatase 2
	evm.model.chr1.74	chr1	471891	479897	putative SNAP25 homologous protein SNAP30
	evm.model.chr1.73	chr1	474021	476238	pentatricopeptide repeat-containing protein At1g08070, chloroplastic
	evm.model.chr1.75	chr1	481880	485309	40S ribosomal protein S19-1
	evm.model.chr1.77	chr1	488700	490095	UDP-glucose 6-dehydrogenase 3
	evm.model.chr1.78	chr1	491951	497403	-
	evm.model.chr1.80	chr1	498822	500388	-
	evm.model.chr1.82	chr1	506940	512174	probable WRKY transcription factor 57
	evm.model.chr1.83	chr1	528470	533951	alpha-1,4 glucan phosphorylase L-2 isozyme, chloroplastic/amyloplastic-like isoform X2
	evm.model.chr1.84	chr1	535455	546569	probable mitochondrial-processing peptidase subunit beta, mitochondrial isoform X1
	evm.model.chr1.85	chr1	547170	553464	beta-glucosidase 40
	evm.model.chr1.86	chr1	557900	563656	beta-glucosidase 40-like
	evm.model.chr1.87	chr1	567047	574532	COBW domain-containing protein 1 isoform X1
	evm.model.chr1.88	chr1	577191	585815	probable methyltransferase PMT5 isoform X1
	evm.model.chr1.89	chr1	587474	601071	dnaJ homolog subfamily C member 2
	evm.model.chr1.90	chr1	603388	608084	heparanase-like protein 2
	evm.model.chr1.91	chr1	609153	611498	formin-like protein 2 isoform X1
	evm.model.chr1.92	chr1	612210	614408	nodulin-related protein 1
	evm.model.chr1.93	chr1	614265	619403	26S proteasome non-ATPase regulatory subunit 10
	evm.model.chr1.94	chr1	620540	622277	-
	evm.model.chr1.95	chr1	626129	634860	protein GDAP2 homolog isoform X2
	evm.model.chr1.96	chr1	635635	643734	clp protease adapter protein ClpF, chloroplastic isoform X1
	evm.model.chr1.97	chr1	644474	647102	putative pentatricopeptide repeat-containing protein At1g69350, mitochondrial
	evm.model.chr1.98	chr1	647673	649776	pentatricopeptide repeat-containing protein At2g03380, mitochondrial
	evm.model.chr1.99	chr1	652651	662862	-
	evm.model.chr1.100	chr1	674482	675820	pentatricopeptide repeat-containing protein At5g66520-like
	evm.model.chr1.101	chr1	676906	679382	peptidyl-prolyl cis-trans isomerase FKBP13, chloroplastic
	evm.model.chr1.102	chr1	680813	684740	-
	evm.model.chr1.103	chr1	686286	692986	disease resistance protein RPM1
	evm.model.chr1.105	chr1	695389	695896	disease resistance protein RPM1
	evm.model.chr1.106	chr1	697824	700491	disease resistance protein RPM1 isoform X3
	evm.model.chr1.107	chr1	702913	709901	disease resistance protein RPM1
	evm.model.chr1.109	chr1	713860	716900	disease resistance protein RPM1
	evm.model.chr1.111	chr1	722135	724811	disease resistance protein RPM1-like
	evm.model.chr1.113	chr1	727332	739228	disease resistance protein RPM1
	evm.model.chr1.114	chr1	742298	743030	putative disease resistance protein At1g50180
	evm.model.chr1.115	chr1	743099	744851	disease resistance protein RPM1-like
	evm.model.chr1.116	chr1	749729	754553	vacuolar-sorting receptor 6
	evm.model.chr1.117	chr1	755552	765511	multiple RNA-binding domain-containing protein 1
	evm.model.chr1.118	chr1	767236	769873	pentatricopeptide repeat-containing protein At4g11690-like
	evm.model.chr1.119	chr1	770646	780814	protein PLASTID TRANSCRIPTIONALLY ACTIVE 14 isoform X3
	evm.model.chr1.120	chr1	781370	782370	28S ribosomal protein S33, mitochondrial
	evm.model.chr1.122	chr1	784038	786729	pentatricopeptide repeat-containing protein At3g57430, chloroplastic
	evm.model.chr1.123	chr1	788905	826295	mitochondrial amidoxime-reducing component 1
	evm.model.chr1.127	chr1	803667	806267	disease resistance protein RGA2-like
	evm.model.chr1.128	chr1	816691	820158	disease resistance protein RGA2-like
	evm.model.chr1.129	chr1	826776	829895	disease resistance protein RGA2-like
	evm.model.chr1.130	chr1	834878	838036	disease resistance protein RGA2-like
	evm.model.chr1.131	chr1	841681	849773	pentatricopeptide repeat-containing protein At4g20090 isoform X3
	evm.model.chr1.132	chr1	850693	852463	cationic amino acid transporter 5
	evm.model.chr1.133	chr1	854526	859010	phosphatidate cytidylyltransferase, mitochondrial isoform X2
	evm.model.chr1.134	chr1	861069	862413	haloacid dehalogenase-like hydrolase domain-containing protein 3
	evm.model.chr1.135	chr1	862458	866307	-
	evm.model.chr1.136	chr1	867817	874888	DNA polymerase eta isoform X2
	evm.model.chr1.139	chr1	886216	888589	transcription factor WER-like
	evm.model.chr1.141	chr1	903414	905510	transcription factor MYB114
chr1_1170229	evm.model.chr1.143	chr1	922211	932109	GTP-binding protein ERG
	evm.model.chr1.142	chr1	922499	923810	protein UNUSUAL FLORAL ORGANS
	evm.model.chr1.144	chr1	932876	939393	protein SUPPRESSOR OF FRI 4 isoform X3
	evm.model.chr1.145	chr1	940302	946972	phosphatidylinositol N-acetylglucosaminyltransferase subunit C
	evm.model.chr1.146	chr1	948170	954244	LOW QUALITY PROTEIN: zinc transporter 8-like
	evm.model.chr1.147	chr1	958270	963410	allantoate deiminase
	evm.model.chr1.148	chr1	968435	971221	polygalacturonase QRT3
	evm.model.chr1.149	chr1	974600	978084	polygalacturonase QRT3
	evm.model.chr1.150	chr1	978882	979374	RING-H2 finger protein ATL73-like
	evm.model.chr1.151	chr1	980338	985165	choline-phosphate cytidylyltransferase 1 isoform X1
	evm.model.chr1.152	chr1	988382	991764	glycine-rich RNA-binding protein 4, mitochondrial isoform X1
	evm.model.chr1.153	chr1	995537	996119	-
	evm.model.chr1.154	chr1	1000737	1008710	copper-transporting ATPase RAN1
	evm.model.chr1.155	chr1	1019172	1022608	thioredoxin O2, mitochondrial
	evm.model.chr1.156	chr1	1023747	1027092	-
	evm.model.chr1.157	chr1	1038982	1042418	thioredoxin O2, mitochondrial
	evm.model.chr1.159	chr1	1059648	1061220	-
	evm.model.chr1.160	chr1	1066495	1080509	UDP-N-acetylglucosamine diphosphorylase 1-like
	evm.model.chr1.161	chr1	1081069	1083443	urease accessory protein D isoform X1
	evm.model.chr1.162	chr1	1083800	1084424	50S ribosomal protein L7/L12
	evm.model.chr1.163	chr1	1086434	1093132	bifunctional purine biosynthesis protein PurH isoform X2
	evm.model.chr1.165	chr1	1095530	1099187	protein FAR-RED IMPAIRED RESPONSE 1 isoform X1
	evm.model.chr1.168	chr1	1111389	1131474	protein CHROMATIN REMODELING 4
	evm.model.chr1.169	chr1	1144523	1154641	serine/threonine-protein kinase pakA
	evm.model.chr1.170	chr1	1155531	1164769	potassium transporter 11
	evm.model.chr1.172	chr1	1177103	1184265	peroxisomal 2,4-dienoyl-CoA reductase
	evm.model.chr1.173	chr1	1182936	1183893	-
	evm.model.chr1.174	chr1	1185917	1188048	protein CHROMATIN REMODELING 4
	evm.model.chr1.175	chr1	1190254	1192881	MADS-box protein FBP24-like
	evm.model.chr1.176	chr1	1193165	1195361	cytochrome c6, chloroplastic
	evm.model.chr1.177	chr1	1197551	1207806	coatomer subunit delta
	evm.model.chr1.179	chr1	1209407	1212605	F-box protein DOR-like
	evm.model.chr1.180	chr1	1219527	1220496	F-box protein At5g65850-like
	evm.model.chr1.182	chr1	1244263	1245457	F-box protein At5g65850-like
	evm.model.chr1.185	chr1	1254987	1287553	-
	evm.model.chr1.186	chr1	1288830	1292271	probable arabinosyltransferase ARAD1
	evm.model.chr1.187	chr1	1294066	1296119	14 kDa zinc-binding protein
	evm.model.chr1.188	chr1	1296352	1297286	sulfiredoxin, chloroplastic/mitochondrial isoform X2
	evm.model.chr1.189	chr1	1297561	1324688	protein NAP1
	evm.model.chr1.190	chr1	1328617	1349489	vacuolar protein sorting-associated protein 52 A
	evm.model.chr1.191	chr1	1350299	1353360	peptidyl-prolyl cis-trans isomerase FKBP17-1, chloroplastic
	evm.model.chr1.192	chr1	1355066	1360442	putative vesicle-associated membrane protein 726
	evm.model.chr1.193	chr1	1358766	1360276	transcription initiation factor TFIID subunit 8
	evm.model.chr1.194	chr1	1363665	1369566	chaperonin 60 subunit alpha 2, chloroplastic
	evm.model.chr1.195	chr1	1370555	1385499	LOW QUALITY PROTEIN: zinc finger protein ZPR1-like
	evm.model.chr1.196	chr1	1386251	1397263	exocyst complex component EXO84C
	evm.model.chr1.197	chr1	1400436	1406215	ribonuclease H2 subunit C isoform X2
	evm.model.chr1.198	chr1	1408861	1409995	protein PHLOEM PROTEIN 2-LIKE A9 isoform X4
	evm.model.chr1.200	chr1	1412414	1413305	protein PHLOEM PROTEIN 2-LIKE A5-like
	evm.model.chr1.201	chr1	1416017	1416977	lectin-like
	evm.model.chr1.202	chr1	1417368	1429612	phosphatase IMPL1, chloroplastic isoform X2
	evm.model.chr1.204	chr1	1434695	1435405	60S ribosomal protein L27-3
	evm.model.chr1.205	chr1	1436191	1444651	lecithin-cholesterol acyltransferase-like 4
	evm.model.chr1.206	chr1	1448086	1450725	cytochrome c6, chloroplastic
	evm.model.chr1.208	chr1	1461517	1470274	protein NARROW LEAF 1-like isoform X3
chr2_14464718	evm.model.chr2.1713	chr2	13131669	13138180	protein ACCUMULATION AND REPLICATION OF CHLOROPLASTS 6, chloroplastic isoform X1
	evm.model.chr2.1717	chr2	13184385	13292975	protein ENHANCED DISEASE RESISTANCE 2-like isoform X1
	evm.model.chr2.1720	chr2	13313140	13313818	-
	evm.model.chr2.1722	chr2	13324775	13330869	-
	evm.model.chr2.1730	chr2	13373257	13374214	transcription factor Pur-alpha 1-like
	evm.model.chr2.1733	chr2	13402126	13409392	transcription factor Pur-alpha 1-like
	evm.model.chr2.1734	chr2	13409620	13413820	-
	evm.model.chr2.1735	chr2	13421544	13427318	secreted RxLR effector protein 161-like
	evm.model.chr2.1736	chr2	13431419	13456323	protein ENHANCED DISEASE RESISTANCE 2-like
	evm.model.chr2.1741	chr2	13471840	13477246	-
	evm.model.chr2.1742	chr2	13477594	13480324	-
	evm.model.chr2.1743	chr2	13495907	13497254	switch-associated protein 70
	evm.model.chr2.1744	chr2	13504124	13512371	protein LOW PSII ACCUMULATION 3, chloroplastic
	evm.model.chr2.1752	chr2	13565136	13566024	-
	evm.model.chr2.1754	chr2	13574618	13577893	-
	evm.model.chr2.1755	chr2	13577973	13579029	-
	evm.model.chr2.1756	chr2	13579934	13584255	probable DNA helicase MCM9 isoform X1
	evm.model.chr2.1759	chr2	13592236	13593015	probable DNA helicase MCM9 isoform X1
	evm.model.chr2.1763	chr2	13605324	13606854	scopoletin glucosyltransferase
	evm.model.chr2.1766	chr2	13620806	13621538	-
	evm.model.chr2.1767	chr2	13622094	13624576	-
	evm.model.chr2.1769	chr2	13634425	13638282	-
	evm.model.chr2.1774	chr2	13657891	13663883	-
	evm.model.chr2.1775	chr2	13664870	13670213	-
	evm.model.chr2.1776	chr2	13670938	13727011	protein ENHANCED DISEASE RESISTANCE 2-like
	evm.model.chr2.1777	chr2	13728123	13729653	scopoletin glucosyltransferase
	evm.model.chr2.1783	chr2	13752864	13753355	probable DNA helicase MCM9 isoform X1
	evm.model.chr2.1784	chr2	13756778	13760516	protein ENHANCED DISEASE RESISTANCE 2 isoform X3
	evm.model.chr2.1786	chr2	13760847	13825996	probable DNA helicase MCM9 isoform X1
	evm.model.chr2.1785	chr2	13760973	13762566	scopoletin glucosyltransferase
	evm.model.chr2.1789	chr2	13847851	13856100	protein LOW PSII ACCUMULATION 3, chloroplastic
	evm.model.chr2.1790	chr2	13869570	13870843	-
	evm.model.chr2.1791	chr2	13877385	13879088	UDP-glycosyltransferase 73C4-like
	evm.model.chr2.1794	chr2	13891956	13897597	-
	evm.model.chr2.1796	chr2	13905117	13908858	E3 ubiquitin-protein ligase SINAT3-like
	evm.model.chr2.1797	chr2	13913506	13916212	NAC transcription factor 25-like
	evm.model.chr2.1799	chr2	13922544	13924689	-
	evm.model.chr2.1800	chr2	13933736	13935294	NAC domain-containing protein 2-like
	evm.model.chr2.1801	chr2	13943317	13944950	-
	evm.model.chr2.1807	chr2	13971417	13976050	NAC domain-containing protein 2-like isoform X1
	evm.model.chr2.1809	chr2	13978223	13980380	-
	evm.model.chr2.1811	chr2	14005187	14007705	disease resistance protein RPS4
	evm.model.chr2.1813	chr2	14016417	14019622	isoflavone reductase homolog
	evm.model.chr2.1814	chr2	14026753	14029737	isoflavone reductase homolog
	evm.model.chr2.1815	chr2	14037307	14041344	isoflavone reductase homolog
	evm.model.chr2.1818	chr2	14053094	14054896	disease resistance protein RPV1-like isoform X1
	evm.model.chr2.1821	chr2	14074126	14075948	isoflavone reductase homolog
	evm.model.chr2.1822	chr2	14078657	14080208	isoflavone reductase homolog
	evm.model.chr2.1823	chr2	14088843	14090433	isoflavone reductase homolog
	evm.model.chr2.1824	chr2	14092954	14094523	isoflavone reductase homolog
	evm.model.chr2.1826	chr2	14103232	14105216	myb family transcription factor PHL11
	evm.model.chr2.1831	chr2	14115446	14115941	isoflavone reductase homolog
	evm.model.chr2.1832	chr2	14119165	14120935	-
	evm.model.chr2.1838	chr2	14130663	14132157	pentatricopeptide repeat-containing protein At3g49740 isoform X2
	evm.model.chr2.1841	chr2	14144693	14146300	isoflavone reductase homolog
	evm.model.chr2.1843	chr2	14163165	14165709	isoflavone reductase homolog
	evm.model.chr2.1844	chr2	14168872	14172803	myb family transcription factor PHL11
	evm.model.chr2.1845	chr2	14175339	14200206	P-loop guanosine triphosphatase YjiA-like
	evm.model.chr2.1848	chr2	14214032	14216768	60S ribosomal protein L18-2
	evm.model.chr2.1852	chr2	14228317	14228866	-
	evm.model.chr2.1854	chr2	14251593	14255148	-
	evm.model.chr2.1861	chr2	14268463	14268829	-
	evm.model.chr2.1865	chr2	14283732	14284676	transcription factor MYB113-like
	evm.model.chr2.1866	chr2	14285490	14286060	LOW QUALITY PROTEIN: protease Do-like 7
	evm.model.chr2.1875	chr2	14334817	14335545	-
	evm.model.chr2.1876	chr2	14335896	14336622	-
	evm.model.chr2.1877	chr2	14349442	14350374	transcription factor MYB113-like
	evm.model.chr2.1879	chr2	14376720	14378100	transcription factor MYB90
	evm.model.chr2.1881	chr2	14381564	14382799	transcription factor MYB113
	evm.model.chr2.1882	chr2	14391563	14392492	-
	evm.model.chr2.1884	chr2	14396635	14397634	transcription factor MYB90
	evm.model.chr2.1885	chr2	14413984	14414500	-
	evm.model.chr2.1895	chr2	14462938	14464996	protein FAR1-RELATED SEQUENCE 5-like
	evm.model.chr2.1897	chr2	14471010	14474760	stromal 70 kDa heat shock-related protein, chloroplastic-like
	evm.model.chr2.1898	chr2	14474820	14480100	UDP-glycosyltransferase 89A2
	evm.model.chr2.1902	chr2	14496908	14497892	transcription factor MYB90
	evm.model.chr2.1907	chr2	14562145	14566273	transcription factor MYB75
	evm.model.chr2.1910	chr2	14610052	14611030	transcription factor MYB90
	evm.model.chr2.1915	chr2	14650675	14651981	-
	evm.model.chr2.1921	chr2	14691713	14692927	secretory carrier-associated membrane protein 1
	evm.model.chr2.1922	chr2	14693948	14701293	-
	evm.model.chr2.1926	chr2	14774084	14774444	disease resistance protein RPS2
	evm.model.chr2.1927	chr2	14776406	14783139	disease resistance protein RPS2-like
	evm.model.chr2.1931	chr2	14804336	14821719	disease resistance protein At4g27190-like isoform X1
	evm.model.chr2.1932	chr2	14827740	14833981	probable disease resistance protein At4g27220 isoform X4
	evm.model.chr2.1933	chr2	14835570	14835966	-
	evm.model.chr2.1950	chr2	14937051	14939270	-
	evm.model.chr2.1953	chr2	14975509	14976155	pentatricopeptide repeat-containing protein At1g80550, mitochondrial
	evm.model.chr2.1954	chr2	14992522	14994216	-
	evm.model.chr2.1955	chr2	14994738	14995597	UPF0587 protein C1orf123 homolog
	evm.model.chr2.1956	chr2	14996937	14998626	UPF0587 protein
	evm.model.chr2.1957	chr2	14999149	15000009	UPF0587 protein C1orf123 homolog
chr4_9358331	evm.model.chr4.962	chr4	7484772	7498487	histidine kinase 5
	evm.model.chr4.965	chr4	7532844	7549745	ubiquitin carboxyl-terminal hydrolase 18-like isoform X1
	evm.model.chr4.967	chr4	7558710	7569708	putative UDP-sugar transporter DDB_G0278631
	evm.model.chr4.969	chr4	7581083	7586076	probable xyloglucan glycosyltransferase 5
	evm.model.chr4.970	chr4	7594513	7621118	probable cyclic nucleotide-gated ion channel 14
	evm.model.chr4.973	chr4	7636114	7642670	EG45-like domain containing protein
	evm.model.chr4.977	chr4	7665935	7666610	trifunctional UDP-glucose 4,6-dehydratase/UDP-4-keto-6-deoxy-D-glucose 3,5-epimerase/UDP-4-keto-L-rhamnose-reductase RHM1-like
	evm.model.chr4.979	chr4	7687623	7690183	-
	evm.model.chr4.980	chr4	7692658	7694482	trifunctional UDP-glucose 4,6-dehydratase/UDP-4-keto-6-deoxy-D-glucose 3,5-epimerase/UDP-4-keto-L-rhamnose-reductase RHM1 isoform X2
	evm.model.chr4.982	chr4	7711547	7718079	probable sarcosine oxidase
	evm.model.chr4.983	chr4	7716816	7739651	GRIP and coiled-coil domain-containing protein 2 isoform X2
	evm.model.chr4.985	chr4	7758533	7793618	structural maintenance of chromosomes protein 3
	evm.model.chr4.995	chr4	7856676	7857030	-
	evm.model.chr4.997	chr4	7877762	7878779	MAPK-interacting and spindle-stabilizing protein-like
	evm.model.chr4.1001	chr4	7907729	7909160	-
	evm.model.chr4.1002	chr4	7911802	7916088	probable WRKY transcription factor 17
	evm.model.chr4.1004	chr4	7933680	7935555	pentatricopeptide repeat-containing protein At5g66520
	evm.model.chr4.1006	chr4	7942857	7945119	laccase-11
	evm.model.chr4.1007	chr4	7949664	7952791	-
	evm.model.chr4.1008	chr4	7954568	7955515	probable WRKY transcription factor 51 isoform X1
	evm.model.chr4.1009	chr4	7964966	7966638	probable WRKY transcription factor 43
	evm.model.chr4.1010	chr4	7972137	7975088	-
chr4_14964966	evm.model.chr4.1560	chr4	13268275	13318109	-
	evm.model.chr4.1563	chr4	13357296	13473586	protein PIR
	evm.model.chr4.1567	chr4	13500303	13501334	-
	evm.model.chr4.1581	chr4	13564369	13581656	probable UDP-N-acetylglucosamine--peptide N-acetylglucosaminyltransferase SEC isoform X2
	evm.model.chr4.1582	chr4	13583795	13585604	pentatricopeptide repeat-containing protein At5g18390, mitochondrial
	evm.model.chr4.1589	chr4	13637557	13639521	-
	evm.model.chr4.1590	chr4	13649475	13650081	expansin-A4
	evm.model.chr4.1592	chr4	13657140	13657631	-
	evm.model.chr4.1593	chr4	13658591	13661066	-
	evm.model.chr4.1594	chr4	13661108	13661903	-
	evm.model.chr4.1598	chr4	13674027	13674906	serine/threonine-protein kinase BLUS1-like
	evm.model.chr4.1599	chr4	13675290	13691255	protein-lysine N-methyltransferase EFM1 isoform X3
	evm.model.chr4.1604	chr4	13730670	13731930	-
	evm.model.chr4.1605	chr4	13742797	13743929	two-component response regulator ARR22
	evm.model.chr4.1617	chr4	13850654	13851843	two-component response regulator ARR22
	evm.model.chr4.1618	chr4	13866547	13874962	U11/U12 small nuclear ribonucleoprotein 48 kDa protein
	evm.model.chr4.1622	chr4	13906978	13912807	U-box domain-containing protein 9-like
	evm.model.chr4.1625	chr4	13927948	13930315	-
	evm.model.chr4.1626	chr4	13936501	13939216	-
	evm.model.chr4.1627	chr4	13964141	13978060	-
	evm.model.chr4.1630	chr4	13992820	14008282	-
	evm.model.chr4.1633	chr4	14025177	14027378	uncharacterized protein LOC112031110
	evm.model.chr4.1635	chr4	14035283	14035851	tyrosine decarboxylase 1
	evm.model.chr4.1636	chr4	14041557	14042891	tyrosine decarboxylase 1-like
	evm.model.chr4.1640	chr4	14065082	14069715	-
	evm.model.chr4.1642	chr4	14091108	14092606	-
	evm.model.chr4.1647	chr4	14119060	14119798	tyrosine decarboxylase 1-like
	evm.model.chr4.1654	chr4	14152413	14154052	bidirectional sugar transporter NEC1
	evm.model.chr4.1655	chr4	14155220	14156919	bidirectional sugar transporter NEC1
	evm.model.chr4.1658	chr4	14163025	14165323	uncharacterized protein LOC109790590, partial
	evm.model.chr4.1659	chr4	14165883	14166363	-
	evm.model.chr4.1668	chr4	14204609	14206463	tyrosine decarboxylase 1
	evm.model.chr4.1673	chr4	14266542	14267082	-
	evm.model.chr4.1677	chr4	14296794	14298422	bidirectional sugar transporter NEC1
	evm.model.chr4.1679	chr4	14300870	14301290	bidirectional sugar transporter NEC1
	evm.model.chr4.1680	chr4	14302362	14306657	putative receptor-like protein kinase At3g46340
	evm.model.chr4.1685	chr4	14332176	14337026	violaxanthin de-epoxidase, chloroplastic
	evm.model.chr4.1687	chr4	14342599	14348127	-
	evm.model.chr4.1688	chr4	14351160	14354557	serine/threonine-protein kinase At3g07070
	evm.model.chr4.1695	chr4	14404950	14406384	UDP-glycosyltransferase 88A1-like
	evm.model.chr4.1697	chr4	14421272	14422706	UDP-glycosyltransferase 88A1-like
	evm.model.chr4.1701	chr4	14443032	14445219	-
	evm.model.chr4.1703	chr4	14459586	14459964	-
	evm.model.chr4.1705	chr4	14469565	14470736	putative F-box protein PP2-B12
	evm.model.chr4.1708	chr4	14536806	14537975	putative F-box protein PP2-B12
	evm.model.chr4.1710	chr4	14544601	14545027	-
	evm.model.chr4.1718	chr4	14581416	14581656	putative F-box protein PP2-B12
	evm.model.chr4.1721	chr4	14615173	14615560	F-box protein PP2-B10
	evm.model.chr4.1724	chr4	14631509	14632977	putative F-box protein PP2-B12
	evm.model.chr4.1725	chr4	14637321	14637687	elongation factor 1-alpha-like
	evm.model.chr4.1726	chr4	14637819	14644036	putative F-box protein PP2-B12
	evm.model.chr4.1727	chr4	14648271	14648637	elongation factor 1-alpha-like
	evm.model.chr4.1730	chr4	14656885	14657158	elongation factor 1-alpha-like
	evm.model.chr4.1733	chr4	14675221	14677855	F-box protein PP2-B10-like
	evm.model.chr4.1734	chr4	14678062	14678575	putative F-box protein PP2-B12
	evm.model.chr4.1737	chr4	14698986	14699535	putative F-box protein PP2-B12
	evm.model.chr4.1738	chr4	14701150	14703050	F-box protein PP2-B10-like
	evm.model.chr4.1739	chr4	14705071	14713358	F-box protein PP2-B1-like
	evm.model.chr4.1740	chr4	14716579	14717020	putative F-box protein PP2-B12
	evm.model.chr4.1741	chr4	14719605	14723407	putative F-box protein PP2-B12
	evm.model.chr4.1746	chr4	14762448	14763117	receptor-like protein EIX2
	evm.model.chr4.1748	chr4	14766738	14772911	receptor-like protein EIX1 isoform X1
	evm.model.chr4.1749	chr4	14777461	14779710	uncharacterized protein LOC100261419 isoform X1
	evm.model.chr4.1750	chr4	14781718	14784795	receptor-like protein kinase HSL1
	evm.model.chr4.1752	chr4	14800986	14801421	putative F-box protein PP2-B12
	evm.model.chr4.1755	chr4	14839218	14842278	-
	evm.model.chr4.1756	chr4	14844787	14848124	receptor-like protein kinase HSL1
	evm.model.chr4.1763	chr4	14925300	14926479	putative F-box protein PP2-B12
	evm.model.chr4.1764	chr4	14932494	14940749	zinc finger BED domain-containing protein RICESLEEPER 2-like
	evm.model.chr4.1766	chr4	14959556	14971355	-
	evm.model.chr4.1767	chr4	14977110	14996753	-
	evm.model.chr4.1769	chr4	15003946	15026682	-
	evm.model.chr4.1771	chr4	15052238	15098095	sterol 3-beta-glucosyltransferase UGT80A2-like isoform X3
	evm.model.chr4.1774	chr4	15113037	15131092	protein LUTEIN DEFICIENT 5, chloroplastic
chr4_16491374	evm.model.chr4.1774	chr4	15113037	15131092	protein LUTEIN DEFICIENT 5, chloroplastic
	evm.model.chr4.1775	chr4	15135041	15139320	-
	evm.model.chr4.1777	chr4	15168498	15170298	berberine bridge enzyme-like 21
	evm.model.chr4.1778	chr4	15172160	15180887	-
	evm.model.chr4.1781	chr4	15210489	15212236	-
	evm.model.chr4.1782	chr4	15212610	15212874	uncharacterized protein LOC103408076 isoform X7
	evm.model.chr4.1783	chr4	15212898	15213631	uncharacterized protein LOC117922375 isoform X2
	evm.model.chr4.1788	chr4	15275130	15276207	probable UDP-arabinopyranose mutase 5 isoform X2
	evm.model.chr4.1789	chr4	15276269	15283917	probable UDP-arabinopyranose mutase 5
	evm.model.chr4.1790	chr4	15294915	15299815	-
	evm.model.chr4.1791	chr4	15332177	15356700	protein PELOTA 1
	evm.model.chr4.1792	chr4	15357516	15393008	ALBINO3-like protein 2, chloroplastic
	evm.model.chr4.1794	chr4	15408203	15414709	flavin mononucleotide hydrolase 1, chloroplatic
	evm.model.chr4.1796	chr4	15416173	15421095	R3H domain-containing protein 2-like isoform X1
	evm.model.chr4.1802	chr4	15457256	15462126	-
	evm.model.chr4.1809	chr4	15509232	15523282	protein TRIGALACTOSYLDIACYLGLYCEROL 3, chloroplastic
	evm.model.chr4.1810	chr4	15520285	15522508	receptor-like protein CLAVATA2
	evm.model.chr4.1811	chr4	15537472	15543315	CBS domain-containing protein CBSX6
	evm.model.chr4.1812	chr4	15558833	15562042	auxin efflux carrier component 5
	evm.model.chr4.1816	chr4	15581669	15587422	-
	evm.model.chr4.1817	chr4	15599692	15607460	-
	evm.model.chr4.1820	chr4	15619298	15634254	zinc finger CCCH domain-containing protein ZFN-like isoform X1
	evm.model.chr4.1821	chr4	15652422	15660199	LOW QUALITY PROTEIN: putative pentatricopeptide repeat-containing protein At3g23330
	evm.model.chr4.1824	chr4	15667815	15670080	LOW QUALITY PROTEIN: putative pentatricopeptide repeat-containing protein At3g23330
	evm.model.chr4.1825	chr4	15672218	15672874	CRIB domain-containing protein RIC4
	evm.model.chr4.1826	chr4	15672472	15674967	photosystem I reaction center subunit XI, chloroplastic
	evm.model.chr4.1827	chr4	15681548	15684261	tyrosine-protein phosphatase DSP3-like
	evm.model.chr4.1828	chr4	15690185	15693571	protein METHYLENE BLUE SENSITIVITY 1-like
	evm.model.chr4.1829	chr4	15696859	15700933	auxin efflux carrier component 5-like
	evm.model.chr4.1831	chr4	15706136	15714636	WRKY transcription factor SUSIBA2-like isoform X1
	evm.model.chr4.1832	chr4	15721777	15722677	26S proteasome non-ATPase regulatory subunit 4 homolog
	evm.model.chr4.1834	chr4	15724215	15737145	seipin-1
	evm.model.chr4.1841	chr4	15756539	15756830	auxin-responsive protein SAUR21
	evm.model.chr4.1842	chr4	15761455	15761746	auxin-responsive protein SAUR21
	evm.model.chr4.1843	chr4	15763097	15763863	auxin-responsive protein SAUR21
	evm.model.chr4.1844	chr4	15765768	15766059	auxin-responsive protein SAUR21
	evm.model.chr4.1845	chr4	15767421	15767712	auxin-responsive protein SAUR21-like
	evm.model.chr4.1848	chr4	15788135	15788447	auxin-responsive protein SAUR21-like
	evm.model.chr4.1849	chr4	15790017	15790314	auxin-responsive protein SAUR22
	evm.model.chr4.1850	chr4	15791945	15792257	auxin-responsive protein SAUR23-like
	evm.model.chr4.1851	chr4	15794299	15794611	auxin-responsive protein SAUR21-like
	evm.model.chr4.1853	chr4	15796632	15798377	auxin-responsive protein SAUR23
	evm.model.chr4.1855	chr4	15801835	15802129	auxin-induced protein 15A
	evm.model.chr4.1856	chr4	15804089	15804383	auxin-responsive protein SAUR21
	evm.model.chr4.1857	chr4	15807663	15807939	auxin-induced protein 15A-like
	evm.model.chr4.1858	chr4	15810128	15816547	putative 4-hydroxy-4-methyl-2-oxoglutarate aldolase 2
	evm.model.chr4.1859	chr4	15823895	15831398	isopentenyl-diphosphate Delta-isomerase I
	evm.model.chr4.1862	chr4	15856460	15863097	-
	evm.model.chr4.1866	chr4	15879288	15880529	-
	evm.model.chr4.1869	chr4	15902926	15903853	-
	evm.model.chr4.1870	chr4	15912439	15919468	basic leucine zipper and W2 domain-containing protein 2
	evm.model.chr4.1871	chr4	15920768	15935252	riboflavin biosynthesis protein PYRR, chloroplastic
	evm.model.chr4.1872	chr4	15950369	15956016	probable protein phosphatase 2C 33 isoform X1
	evm.model.chr4.1873	chr4	15965944	15969659	serine carboxypeptidase-like 20 isoform X1
	evm.model.chr4.1874	chr4	15983474	15987722	serine carboxypeptidase-like 20
	evm.model.chr4.1875	chr4	15994452	15997308	-
	evm.model.chr4.1876	chr4	15997826	16009098	aspartic proteinase-like protein 2
	evm.model.chr4.1877	chr4	16027295	16030864	thioredoxin F-type, chloroplastic
	evm.model.chr4.1878	chr4	16031837	16033751	protein KRI1 homolog
	evm.model.chr4.1879	chr4	16041749	16049001	biotin carboxyl carrier protein of acetyl-CoA carboxylase, chloroplastic isoform X2
	evm.model.chr4.1880	chr4	16051255	16054393	-
	evm.model.chr4.1882	chr4	16062299	16077380	membrane-associated protein VIPP1, chloroplastic isoform X1
	evm.model.chr4.1883	chr4	16078249	16078906	protein TIC 20-II, chloroplastic
	evm.model.chr4.1884	chr4	16083016	16090563	putative RNA-binding protein Luc7-like 2 isoform X2
	evm.model.chr4.1885	chr4	16104544	16113065	ER membrane protein complex subunit 10
	evm.model.chr4.1886	chr4	16115455	16122128	calreticulin-3
	evm.model.chr4.1887	chr4	16128708	16135918	acyl carrier protein 2, mitochondrial
	evm.model.chr4.1888	chr4	16137452	16153696	dehydrogenase/reductase SDR family member 7
	evm.model.chr4.1889	chr4	16154863	16161514	peptide chain release factor PrfB1, chloroplastic
	evm.model.chr4.1892	chr4	16178082	16189933	endoribonuclease Dicer homolog 2 isoform X2
	evm.model.chr4.1893	chr4	16196427	16218542	endoribonuclease Dicer homolog 2 isoform X5
	evm.model.chr4.1894	chr4	16223622	16226322	60S ribosomal protein L38-like
	evm.model.chr4.1895	chr4	16231234	16241528	phospholipase A(1) LCAT3 isoform X2
	evm.model.chr4.1896	chr4	16252094	16261896	AP2-like ethylene-responsive transcription factor BBM
	evm.model.chr4.1899	chr4	16270705	16292322	histone-lysine N-methyltransferase SUVR5
	evm.model.chr4.1900	chr4	16291769	16292501	-
	evm.model.chr4.1901	chr4	16296128	16299607	BTB/POZ domain-containing protein At3g50780
chr5_5884957	evm.model.chr5.682	chr5	4695263	4698202	neurogenic locus notch homolog protein 1
	evm.model.chr5.684	chr5	4709680	4713885	VAN3-binding protein-like isoform X1
	evm.model.chr5.686	chr5	4717118	4719465	BI1-like protein
	evm.model.chr5.687	chr5	4723065	4727119	chlorophyllase-2, chloroplastic
	evm.model.chr5.688	chr5	4730794	4731232	EPIDERMAL PATTERNING FACTOR-like protein 5
	evm.model.chr5.690	chr5	4737055	4745104	protein TIFY 4B-like isoform X1
	evm.model.chr5.691	chr5	4749848	4753308	1,2-dihydroxy-3-keto-5-methylthiopentene dioxygenase 2
	evm.model.chr5.692	chr5	4754869	4756431	heat stress transcription factor A-6b-like
	evm.model.chr5.693	chr5	4757864	4773511	dymeclin
	evm.model.chr5.694	chr5	4774455	4775500	early light-induced protein 1, chloroplastic
	evm.model.chr5.695	chr5	4776318	4776867	DPH4 homolog
	evm.model.chr5.697	chr5	4779859	4789013	perakine reductase
	evm.model.chr5.699	chr5	4792002	4794115	perakine reductase
	evm.model.chr5.700	chr5	4801304	4803447	perakine reductase
	evm.model.chr5.701	chr5	4810980	4822520	transmembrane emp24 domain-containing protein p24beta3
	evm.model.chr5.702	chr5	4824040	4827808	stem-specific protein TSJT1-like
	evm.model.chr5.703	chr5	4828555	4832717	meiotic recombination protein DMC1 homolog isoform X2
	evm.model.chr5.704	chr5	4839198	4855508	ras guanine nucleotide exchange factor L
	evm.model.chr5.706	chr5	4865850	4873723	protein argonaute 10-like
	evm.model.chr5.708	chr5	4884956	4886729	pentatricopeptide repeat-containing protein At5g43790
	evm.model.chr5.710	chr5	4889685	4894347	ATP sulfurylase 1, chloroplastic
	evm.model.chr5.711	chr5	4895059	4898399	putative calcium-transporting ATPase 13, plasma membrane-type
	evm.model.chr5.713	chr5	4905756	4908810	putative calcium-transporting ATPase 13, plasma membrane-type
	evm.model.chr5.714	chr5	4920072	4920474	thioredoxin-like protein YLS8
	evm.model.chr5.716	chr5	4928093	4933291	putative calcium-transporting ATPase 13, plasma membrane-type
	evm.model.chr5.718	chr5	4944893	4952006	DIM 1-like protein
	evm.model.chr5.722	chr5	4961350	4961821	40S ribosomal protein SA
	evm.model.chr5.724	chr5	4963110	4968062	putative calcium-transporting ATPase 13, plasma membrane-type
	evm.model.chr5.725	chr5	4972644	4975653	putative calcium-transporting ATPase 13, plasma membrane-type
	evm.model.chr5.728	chr5	4988078	4992696	putative calcium-transporting ATPase 13, plasma membrane-type
	evm.model.chr5.732	chr5	5003932	5006185	zinc finger CCCH domain-containing protein 3-like
	evm.model.chr5.740	chr5	5030476	5033512	putative calcium-transporting ATPase 13, plasma membrane-type
	evm.model.chr5.742	chr5	5043804	5044092	photosystem II CP47 chlorophyll apoprotein
	evm.model.chr5.743	chr5	5053063	5056102	putative calcium-transporting ATPase 13, plasma membrane-type
	evm.model.chr5.745	chr5	5065599	5068638	putative calcium-transporting ATPase 13, plasma membrane-type
	evm.model.chr5.747	chr5	5079059	5081629	putative calcium-transporting ATPase 13, plasma membrane-type
	evm.model.chr5.749	chr5	5090033	5092100	flavonol 4&apos;-sulfotransferase-like
	evm.model.chr5.750	chr5	5094403	5096671	protein terminal ear1 homolog
	evm.model.chr5.753	chr5	5118802	5123695	-
	evm.model.chr5.755	chr5	5126453	5127569	calmodulin-like protein 11
	evm.model.chr5.757	chr5	5129931	5134091	2-methyl-6-phytyl-1,4-hydroquinone methyltransferase, chloroplastic
	evm.model.chr5.758	chr5	5135753	5143505	-
chr5_7260172	evm.model.chr5.859	chr5	6080867	6084695	protein PSK SIMULATOR 3
	evm.model.chr5.862	chr5	6099029	6102029	-
	evm.model.chr5.863	chr5	6102638	6109065	putative SWI/SNF-related matrix-associated actin-dependent regulator of chromatin subfamily A member 3-like 3
	evm.model.chr5.864	chr5	6114753	6115470	enoyl-CoA delta isomerase 2, peroxisomal-like
	evm.model.chr5.869	chr5	6124139	6125945	enoyl-CoA delta isomerase 2, peroxisomal
	evm.model.chr5.870	chr5	6128284	6173650	actin-related protein 9 isoform X1
	evm.model.chr5.871	chr5	6175552	6180267	-
	evm.model.chr5.872	chr5	6189285	6193021	-
	evm.model.chr5.873	chr5	6194669	6196074	1-aminocyclopropane-1-carboxylate oxidase homolog 1-like
	evm.model.chr5.874	chr5	6197398	6199004	1-aminocyclopropane-1-carboxylate oxidase homolog 1-like
	evm.model.chr5.876	chr5	6202641	6204661	1-aminocyclopropane-1-carboxylate oxidase homolog 1-like
	evm.model.chr5.877	chr5	6206167	6208186	1-aminocyclopropane-1-carboxylate oxidase homolog 1-like
	evm.model.chr5.878	chr5	6209717	6210189	1-aminocyclopropane-1-carboxylate oxidase homolog 1-like
	evm.model.chr5.879	chr5	6216224	6217838	1-aminocyclopropane-1-carboxylate oxidase homolog 1
	evm.model.chr5.880	chr5	6223789	6225774	1-aminocyclopropane-1-carboxylate oxidase homolog 1-like
	evm.model.chr5.882	chr5	6238354	6242171	1-aminocyclopropane-1-carboxylate oxidase homolog 1-like isoform X1
	evm.model.chr5.883	chr5	6243785	6245409	1-aminocyclopropane-1-carboxylate oxidase homolog 1
	evm.model.chr5.885	chr5	6250769	6252520	1-aminocyclopropane-1-carboxylate oxidase homolog 1
chr5_24109446	evm.model.chr5.2338	chr5	19329900	19355523	-
	evm.model.chr5.2339	chr5	19359912	19366762	small G protein signaling modulator 1 isoform X4
	evm.model.chr5.2341	chr5	19393081	19401328	-
	evm.model.chr5.2342	chr5	19402555	19403077	protease Do-like 7 isoform X1
	evm.model.chr5.2344	chr5	19404945	19410740	V-type proton ATPase subunit c&apos;&apos;1
	evm.model.chr5.2345	chr5	19412061	19418212	protein YIPF1 homolog
	evm.model.chr5.2346	chr5	19425726	19426739	endochitinase EP3-like
	evm.model.chr5.2348	chr5	19431747	19436432	protein NLP9 isoform X4
	evm.model.chr5.2349	chr5	19436923	19451088	-
	evm.model.chr5.2351	chr5	19454816	19461647	-
	evm.model.chr5.2352	chr5	19473336	19481876	TBC1 domain family member 22B
	evm.model.chr5.2353	chr5	19481394	19485305	pentatricopeptide repeat-containing protein At1g62350-like
	evm.model.chr5.2354	chr5	19484653	19485157	-
	evm.model.chr5.2355	chr5	19487496	19492881	peptidyl-prolyl cis-trans isomerase FKBP16-3, chloroplastic
	evm.model.chr5.2356	chr5	19495335	19499868	DNA-directed RNA polymerases II and V subunit 8A
	evm.model.chr5.2357	chr5	19500648	19505191	DNA-directed RNA polymerases II and V subunit 8A isoform X1
	evm.model.chr5.2358	chr5	19507212	19507824	probable E3 ubiquitin-protein ligase RNF144A
	evm.model.chr5.2360	chr5	19513447	19519845	probable membrane-associated 30 kDa protein, chloroplastic isoform X2
	evm.model.chr5.2361	chr5	19520040	19522943	membrane-associated 30 kDa protein, chloroplastic isoform X2
	evm.model.chr5.2364	chr5	19535488	19537878	endochitinase EP3-like isoform X2
	evm.model.chr5.2366	chr5	19541513	19543584	-
	evm.model.chr5.2368	chr5	19559445	19559694	protein transport protein Sec61 subunit beta-like
	evm.model.chr5.2369	chr5	19561105	19562018	endochitinase EP3-like
	evm.model.chr5.2370	chr5	19567023	19567942	endochitinase EP3-like
	evm.model.chr5.2371	chr5	19570427	19571367	endochitinase EP3-like
	evm.model.chr5.2372	chr5	19574790	19575825	endochitinase EP3
	evm.model.chr5.2374	chr5	19585325	19586263	endochitinase EP3
	evm.model.chr5.2375	chr5	19586957	19587742	endochitinase EP3
	evm.model.chr5.2377	chr5	19597294	19598244	endochitinase EP3
	evm.model.chr5.2378	chr5	19606934	19610152	endochitinase PR4-like
	evm.model.chr5.2379	chr5	19614245	19615777	endochitinase EP3
	evm.model.chr5.2380	chr5	19615945	19616380	endochitinase PR4-like
	evm.model.chr5.2381	chr5	19621089	19622423	chitinase 5
	evm.model.chr5.2383	chr5	19634329	19635338	endochitinase EP3
	evm.model.chr5.2384	chr5	19638584	19641756	class IV endochitinase precursor
	evm.model.chr5.2388	chr5	19668597	19668996	class IV endochitinase precursor
	evm.model.chr5.2389	chr5	19674568	19676067	endochitinase A-like
	evm.model.chr5.2390	chr5	19680206	19681380	class IV chitinase precursor
	evm.model.chr5.2391	chr5	19682813	19693198	2-(3-amino-3-carboxypropyl)histidine synthase subunit 2-like
	evm.model.chr5.2392	chr5	19694092	19697885	glycine-rich RNA-binding protein 4, mitochondrial isoform X1
	evm.model.chr5.2393	chr5	19699506	19702633	-
chr9_2302342	evm.model.chr9.273	chr9	1910838	1914190	beta-fructofuranosidase, insoluble isoenzyme CWINV1-like
	evm.model.chr9.275	chr9	1915131	1919943	nucleosome assembly protein 1;4
	evm.model.chr9.276	chr9	1921104	1925927	glyoxylate/succinic semialdehyde reductase 2, chloroplastic isoform X2
	evm.model.chr9.277	chr9	1926653	1931044	heterogeneous nuclear ribonucleoprotein 1
	evm.model.chr9.278	chr9	1932229	1935085	-
	evm.model.chr9.279	chr9	1940159	1942040	pentatricopeptide repeat-containing protein At1g08070, chloroplastic isoform X1
	evm.model.chr9.281	chr9	1945810	1951018	thioredoxin-like 2-1, chloroplastic isoform X1
	evm.model.chr9.282	chr9	1950489	1953009	phospholipase D alpha 4
	evm.model.chr9.284	chr9	1958152	1960040	PRA1 family protein F2
	evm.model.chr9.285	chr9	1962544	1967280	protein WHI4
	evm.model.chr9.286	chr9	1967623	1972498	inactive protein kinase SELMODRAFT_444075
	evm.model.chr9.289	chr9	1985345	1988874	ABC transporter C family member 8-like isoform X1
	evm.model.chr9.292	chr9	1991614	1994325	ABC transporter C family member 8-like isoform X1
	evm.model.chr9.294	chr9	1999269	2001187	ABC transporter C family member 8-like isoform X1
	evm.model.chr9.295	chr9	2002959	2006277	ABC transporter C family member 8-like isoform X1
	evm.model.chr9.296	chr9	2011062	2018203	LOW QUALITY PROTEIN: ABC transporter C family member 8-like
	evm.model.chr9.297	chr9	2021022	2026724	ABC transporter C family member 8-like isoform X3
	evm.model.chr9.298	chr9	2027698	2030021	inorganic pyrophosphatase 2
	evm.model.chr9.299	chr9	2036036	2037799	inorganic pyrophosphatase 2
	evm.model.chr9.302	chr9	2045946	2055870	serine/threonine protein phosphatase 2A 55 kDa regulatory subunit B beta isoform isoform X1
	evm.model.chr9.303	chr9	2057227	2062260	-
	evm.model.chr9.306	chr9	2069549	2073605	dof zinc finger protein DOF3.1-like
	evm.model.chr9.308	chr9	2074972	2092200	ubiquitin carboxyl-terminal hydrolase 6
	evm.model.chr9.309	chr9	2094648	2108179	dentin sialophosphoprotein
	evm.model.chr9.310	chr9	2108223	2114812	40S ribosomal protein S15a-5-like
	evm.model.chr9.311	chr9	2116541	2132561	NADP-specific glutamate dehydrogenase isoform X1
	evm.model.chr9.312	chr9	2135244	2143351	RWD domain-containing protein 1 isoform X2
	evm.model.chr9.313	chr9	2143392	2150455	-
	evm.model.chr9.314	chr9	2151117	2155580	60S ribosomal protein L28-2
	evm.model.chr9.315	chr9	2157298	2157835	-
	evm.model.chr9.316	chr9	2157723	2165665	anoctamin-like protein At1g73020 isoform X1
	evm.model.chr9.317	chr9	2165187	2168491	ESCRT-related protein CHMP1B
	evm.model.chr9.318	chr9	2170892	2172710	jacalin-related lectin 19
	evm.model.chr9.319	chr9	2175232	2176093	jacalin-related lectin 19
	evm.model.chr9.320	chr9	2178107	2182994	IAA-amino acid hydrolase ILR1-like 4
chr10_1265993	evm.model.chr10.168	chr10	925008	925632	15.4 kDa class V heat shock protein
	evm.model.chr10.169	chr10	928108	941084	abnormal spindle-like microcephaly-associated protein homolog
	evm.model.chr10.170	chr10	941708	944468	cytochrome P450 716B1-like
	evm.model.chr10.171	chr10	946830	952252	derlin-2.2
	evm.model.chr10.172	chr10	952255	958977	tobamovirus multiplication protein 1
	evm.model.chr10.173	chr10	963414	967100	pentatricopeptide repeat-containing protein At1g61870, mitochondrial
	evm.model.chr10.175	chr10	974345	982587	protein STRUBBELIG-RECEPTOR FAMILY 8
	evm.model.chr10.176	chr10	987129	994023	O-fucosyltransferase 15-like
	evm.model.chr10.177	chr10	992844	996932	subtilisin-like protease SBT2.4
	evm.model.chr10.178	chr10	998219	1004026	chromatin remodeling protein EBS
	evm.model.chr10.179	chr10	1004906	1008572	50S ribosomal protein L4
	evm.model.chr10.181	chr10	1013155	1019532	homeobox protein SBH1
	evm.model.chr10.183	chr10	1031523	1037723	plant UBX domain-containing protein 4
	evm.model.chr10.185	chr10	1039855	1050977	katanin p60 ATPase-containing subunit A1
	evm.model.chr10.184	chr10	1040423	1041008	-
	evm.model.chr10.186	chr10	1057788	1058805	translation initiation factor IF-2
	evm.model.chr10.188	chr10	1065845	1073576	pyrophosphate--fructose 6-phosphate 1-phosphotransferase subunit beta
	evm.model.chr10.189	chr10	1080471	1080939	probable transcription repressor OFP9
	evm.model.chr10.191	chr10	1086507	1087402	-
	evm.model.chr10.192	chr10	1097422	1101118	ankyrin repeat-containing protein ITN1-like
	evm.model.chr10.195	chr10	1113276	1114462	-
	evm.model.chr10.196	chr10	1114966	1115443	-
	evm.model.chr10.197	chr10	1118476	1118824	uncharacterized protein LOC100853163 isoform X1
	evm.model.chr10.198	chr10	1118989	1137394	ankyrin repeat-containing protein At5g02620-like
	evm.model.chr10.199	chr10	1140717	1149900	-
	evm.model.chr10.201	chr10	1157462	1158041	-
	evm.model.chr10.211	chr10	1234077	1236847	-
	evm.model.chr10.212	chr10	1255734	1256094	-
	evm.model.chr10.213	chr10	1271781	1272411	-
	evm.model.chr10.214	chr10	1276809	1277595	uncharacterized protein LOC117923508 isoform X1
	evm.model.chr10.215	chr10	1297569	1303601	-
	evm.model.chr10.218	chr10	1312668	1317746	-
	evm.model.chr10.219	chr10	1320703	1322619	ankyrin repeat-containing protein ITN1
	evm.model.chr10.221	chr10	1325601	1334194	uncharacterized protein LOC117924082 isoform X1
	evm.model.chr10.223	chr10	1361105	1381671	ankyrin repeat-containing protein ITN1-like isoform X1
	evm.model.chr10.225	chr10	1386592	1393765	ankyrin repeat-containing protein At5g02620-like isoform X2
	evm.model.chr10.226	chr10	1406758	1416775	-
	evm.model.chr10.227	chr10	1419034	1426711	ankyrin repeat-containing protein ITN1-like isoform X1
	evm.model.chr10.228	chr10	1430901	1437462	ankyrin repeat-containing protein At5g02620-like isoform X2
	evm.model.chr10.229	chr10	1439849	1444925	plastid-lipid-associated protein, chloroplastic-like
	evm.model.chr10.230	chr10	1446521	1447139	-
	evm.model.chr10.231	chr10	1460060	1461672	1-aminocyclopropane-1-carboxylate oxidase
	evm.model.chr10.232	chr10	1465419	1467756	protein CLMP1-like
	evm.model.chr10.234	chr10	1471995	1473931	probable tyrosine-protein phosphatase DSP4
	evm.model.chr10.236	chr10	1480698	1489891	E3 ubiquitin-protein ligase COP1-like isoform X1
	evm.model.chr10.237	chr10	1490564	1541415	ubiquinol oxidase 4, chloroplastic/chromoplastic
	evm.model.chr10.239	chr10	1545420	1548234	-
	evm.model.chr10.241	chr10	1557091	1557589	non-specific lipid-transfer protein-like
	evm.model.chr10.242	chr10	1559871	1561823	RPM1-interacting protein 4 isoform X2
	evm.model.chr10.243	chr10	1563566	1568259	EH domain-containing protein 1
	evm.model.chr10.244	chr10	1568856	1571584	tropinone reductase-like 3
	evm.model.chr10.245	chr10	1572232	1577077	-
	evm.model.chr10.247	chr10	1583962	1588415	LOW QUALITY PROTEIN: serine/threonine/tyrosine-protein kinase HT1-like
	evm.model.chr10.248	chr10	1591394	1593011	-
	evm.model.chr10.249	chr10	1593202	1594744	probable disease resistance RPP8-like protein 4
	evm.model.chr10.250	chr10	1594783	1595896	probable disease resistance RPP8-like protein 4
	evm.model.chr10.252	chr10	1598824	1607276	probable carboxylesterase SOBER1-like
	evm.model.chr10.253	chr10	1608697	1614937	mitochondrial pyruvate carrier 4
	evm.model.chr10.254	chr10	1616838	1621682	hybrid signal transduction protein dokA isoform X2
	evm.model.chr10.255	chr10	1624026	1627994	phosphoribosylglycinamide formyltransferase, chloroplastic
	evm.model.chr10.256	chr10	1629030	1631024	-
	evm.model.chr10.258	chr10	1637337	1639839	alkaline ceramidase
	evm.model.chr10.259	chr10	1641246	1647325	phosphatidate cytidylyltransferase 1-like
	evm.model.chr10.262	chr10	1658844	1659805	uclacyanin-3
	evm.model.chr10.263	chr10	1665531	1666802	mavicyanin
	evm.model.chr10.264	chr10	1668814	1678796	transcription initiation factor IIF subunit alpha
	evm.model.chr10.265	chr10	1683989	1688991	fumarylacetoacetase
	evm.model.chr10.266	chr10	1689229	1689880	BAG family molecular chaperone regulator 5, mitochondrial
	evm.model.chr10.267	chr10	1690637	1694556	mannan endo-1,4-beta-mannosidase 6-like
	evm.model.chr10.269	chr10	1696034	1698513	V-type proton ATPase subunit e1
	evm.model.chr10.271	chr10	1704872	1705982	acyl-CoA--sterol O-acyltransferase 1-like
	evm.model.chr10.272	chr10	1713827	1715203	acyl-CoA--sterol O-acyltransferase 1
	evm.model.chr10.273	chr10	1725411	1728558	rho GDP-dissociation inhibitor 1
	evm.model.chr10.274	chr10	1730593	1733467	-
	evm.model.chr10.275	chr10	1736796	1742165	formin-G
	evm.model.chr10.276	chr10	1742699	1743302	putative lipid-transfer protein DIR1
	evm.model.chr10.278	chr10	1747762	1756240	ER membrane protein complex subunit 3
	evm.model.chr10.280	chr10	1761700	1780285	E3 ubiquitin-protein ligase UPL5
	evm.model.chr10.281	chr10	1789991	1792641	tonoplast dicarboxylate transporter
	evm.model.chr10.282	chr10	1793664	1794027	cysteine proteinase inhibitor 1-like
	evm.model.chr10.283	chr10	1795225	1795564	cysteine proteinase inhibitor 1-like
	evm.model.chr10.284	chr10	1797299	1798999	cysteine proteinase inhibitor 1-like
	evm.model.chr10.285	chr10	1800069	1801328	heavy metal-associated isoprenylated plant protein 16-like
	evm.model.chr10.286	chr10	1809153	1809591	-
	evm.model.chr10.289	chr10	1818043	1818355	-
	evm.model.chr10.290	chr10	1822673	1823030	LOW QUALITY PROTEIN: cysteine proteinase inhibitor 1-like
	evm.model.chr10.291	chr10	1827235	1837361	heavy metal-associated isoprenylated plant protein 47-like
	evm.model.chr10.292	chr10	1836702	1841120	ATP-dependent 6-phosphofructokinase 2
	evm.model.chr10.294	chr10	1844238	1847798	glucan endo-1,3-beta-glucosidase 5
	evm.model.chr10.295	chr10	1847879	1848214	-
	evm.model.chr10.296	chr10	1849730	1851947	E3 ubiquitin-protein ligase RGLG2-like isoform X2
	evm.model.chr10.300	chr10	1868097	1869908	-
	evm.model.chr10.301	chr10	1871353	1876354	DNA-directed RNA polymerases IV and V subunit 4-like
	evm.model.chr10.302	chr10	1881827	1886835	heat shock cognate protein 80
	evm.model.chr10.303	chr10	1886892	1895838	calcineurin B-like protein 3
	evm.model.chr10.305	chr10	1913116	1919795	zinc finger protein CONSTANS-LIKE 9-like
	evm.model.chr10.306	chr10	1920871	1923207	BTB/POZ domain-containing protein At5g47800 isoform X2
	evm.model.chr10.309	chr10	1930035	1933463	protein phosphatase 1 regulatory inhibitor subunit PPP1R8 homolog
	evm.model.chr10.310	chr10	1933502	1934320	-
	evm.model.chr10.312	chr10	1945766	1947185	protein PYRICULARIA ORYZAE RESISTANCE 21
	evm.model.chr10.315	chr10	1964684	1973059	C2 and GRAM domain-containing protein At1g03370 isoform X1
	evm.model.chr10.316	chr10	1974890	1979277	phosphoglycolate phosphatase 2 isoform X1
	evm.model.chr10.317	chr10	1979972	1980896	serine acetyltransferase 1, chloroplastic
	evm.model.chr10.318	chr10	1985913	1991339	transcriptional adapter ADA2b isoform X1
	evm.model.chr10.319	chr10	1991146	1997590	-
	evm.model.chr10.322	chr10	2010992	2011846	-
	evm.model.chr10.323	chr10	2014720	2017568	TPD1 protein homolog 1-like
	evm.model.chr10.324	chr10	2019872	2020202	-
	evm.model.chr10.325	chr10	2021116	2021818	-
	evm.model.chr10.327	chr10	2026959	2029110	putative protein FAR1-RELATED SEQUENCE 10
	evm.model.chr10.329	chr10	2031587	2045396	microtubule-associated protein 70-5
	evm.model.chr10.331	chr10	2047035	2050322	pentatricopeptide repeat-containing protein At4g16390, chloroplastic
	evm.model.chr10.332	chr10	2054186	2055968	fasciclin-like arabinogalactan protein 7
	evm.model.chr10.333	chr10	2059339	2059953	heavy metal-associated isoprenylated plant protein 6-like
	evm.model.chr10.335	chr10	2065672	2066692	protein PYRICULARIA ORYZAE RESISTANCE 21-like isoform X1
	evm.model.chr10.336	chr10	2069587	2070273	-
	evm.model.chr10.338	chr10	2076979	2077650	heavy metal-associated isoprenylated plant protein 6-like
	evm.model.chr10.340	chr10	2081228	2081868	-
	evm.model.chr10.342	chr10	2087637	2088771	mulatexin isoform X1
	evm.model.chr10.343	chr10	2100956	2102183	-
	evm.model.chr10.347	chr10	2123472	2124868	-
	evm.model.chr10.348	chr10	2125575	2129524	protein PYRICULARIA ORYZAE RESISTANCE 21
	evm.model.chr10.350	chr10	2141753	2146446	heavy metal-associated isoprenylated plant protein 7-like
chr13_24703210	evm.model.chr13.2084	chr13	18676972	18707129	flowering time control protein FY isoform X1
	evm.model.chr13.2085	chr13	18709904	18711569	-
	evm.model.chr13.2086	chr13	18713411	18714662	receptor-like protein 7
	evm.model.chr13.2087	chr13	18715867	18718800	flowering time control protein FY isoform X1
	evm.model.chr13.2091	chr13	18738445	18738913	cation/H(+) antiporter 18
	evm.model.chr13.2094	chr13	18748691	18749009	-
	evm.model.chr13.2095	chr13	18758967	18760513	-
	evm.model.chr13.2096	chr13	18762293	18772605	probable ADP-ribosylation factor GTPase-activating protein AGD11 isoform X1
	evm.model.chr13.2097	chr13	18779840	18784852	putative disease resistance RPP13-like protein 1
	evm.model.chr13.2098	chr13	18787681	18794571	putative disease resistance protein At3g14460
	evm.model.chr13.2107	chr13	18843552	18847430	-
	evm.model.chr13.2111	chr13	18868415	18870778	putative disease resistance RPP13-like protein 1
	evm.model.chr13.2115	chr13	18887862	18890934	serine hydroxymethyltransferase 3, chloroplastic
	evm.model.chr13.2117	chr13	18894324	18913919	putative disease resistance RPP13-like protein 1
	evm.model.chr13.2118	chr13	18921066	18925900	putative disease resistance RPP13-like protein 1
	evm.model.chr13.2121	chr13	18941519	18946195	putative disease resistance RPP13-like protein 1
	evm.model.chr13.2124	chr13	18956339	18962307	-
	evm.model.chr13.2125	chr13	18963884	18968006	putative disease resistance RPP13-like protein 1
	evm.model.chr13.2127	chr13	18975310	18975973	putative disease resistance RPP13-like protein 1
	evm.model.chr13.2129	chr13	18991215	18999782	E3 ubiquitin-protein ligase SINAT5 isoform X1
	evm.model.chr13.2130	chr13	19003281	19022407	golgin candidate 6 isoform X1
	evm.model.chr13.2131	chr13	19023925	19029863	uridine 5&apos;-monophosphate synthase
	evm.model.chr13.2132	chr13	19032273	19036407	-
	evm.model.chr13.2133	chr13	19038826	19044157	putative disease resistance RPP13-like protein 1
	evm.model.chr13.2135	chr13	19058407	19062601	putative disease resistance RPP13-like protein 1
	evm.model.chr13.2137	chr13	19083521	19091899	putative disease resistance RPP13-like protein 1
	evm.model.chr13.2138	chr13	19092088	19095202	putative disease resistance RPP13-like protein 1
	evm.model.chr13.2139	chr13	19100775	19107054	putative disease resistance RPP13-like protein 1
	evm.model.chr13.2143	chr13	19121175	19131552	translation initiation factor eIF-2B subunit beta isoform X1
	evm.model.chr13.2144	chr13	19135328	19139749	F-box protein SKIP5 isoform X1
	evm.model.chr13.2145	chr13	19145014	19148986	putative disease resistance RPP13-like protein 1
	evm.model.chr13.2147	chr13	19157475	19157904	putative disease resistance RPP13-like protein 1
	evm.model.chr13.2149	chr13	19164828	19169515	-
	evm.model.chr13.2150	chr13	19176583	19181570	putative disease resistance RPP13-like protein 1
	evm.model.chr13.2151	chr13	19182552	19188591	DNA-directed RNA polymerase V subunit 5C isoform X2
	evm.model.chr13.2152	chr13	19190964	19193088	putative disease resistance protein RGA3
	evm.model.chr13.2153	chr13	19196878	19203488	putative disease resistance protein RGA3
	evm.model.chr13.2156	chr13	19215347	19264349	protein LNK2 isoform X1
	evm.model.chr13.2157	chr13	19282036	19286652	annexin D4-like isoform X2
	evm.model.chr13.2158	chr13	19291054	19295068	annexin D4-like isoform X1
	evm.model.chr13.2159	chr13	19295580	19296551	stellacyanin-like
	evm.model.chr13.2161	chr13	19309600	19313750	annexin D4-like
	evm.model.chr13.2162	chr13	19318266	19322834	annexin D4-like
	evm.model.chr13.2164	chr13	19338889	19340719	flavin-containing monooxygenase FMO GS-OX-like 2
	evm.model.chr13.2165	chr13	19343571	19347325	annexin D4 isoform X1
	evm.model.chr13.2166	chr13	19352000	19352618	stellacyanin-like
	evm.model.chr13.2171	chr13	19374501	19375104	stellacyanin-like
	evm.model.chr13.2172	chr13	19380991	19381633	stellacyanin-like
	evm.model.chr13.2174	chr13	19385022	19388494	annexin D4 isoform X1
	evm.model.chr13.2175	chr13	19395819	19397689	annexin D3
	evm.model.chr13.2176	chr13	19402894	19410532	annexin D3-like
	evm.model.chr13.2179	chr13	19443564	19452391	flavin-containing monooxygenase FMO GS-OX-like 2 isoform X1
	evm.model.chr13.2181	chr13	19458072	19469162	flavin-containing monooxygenase FMO GS-OX-like 2
	evm.model.chr13.2182	chr13	19469223	19480096	integrator complex subunit 9
	evm.model.chr13.2183	chr13	19480830	19484119	annexin D3
	evm.model.chr13.2184	chr13	19490015	19493108	annexin D4
	evm.model.chr13.2185	chr13	19493240	19509060	CSC1-like protein At3g54510
	evm.model.chr13.2186	chr13	19512054	19514174	U-box domain-containing protein 44 isoform X1
	evm.model.chr13.2187	chr13	19514373	19515568	U-box domain-containing protein 44-like
	evm.model.chr13.2188	chr13	19534033	19539234	U3 small nucleolar ribonucleoprotein protein IMP4
	evm.model.chr13.2189	chr13	19540496	19564029	RNA helicase aquarius-like
	evm.model.chr13.2191	chr13	19571880	19577784	putative disease resistance RPP13-like protein 1
	evm.model.chr13.2192	chr13	19577220	19584128	putative disease resistance RPP13-like protein 1
	evm.model.chr13.2193	chr13	19594021	19599031	RNA helicase aquarius-like
	evm.model.chr13.2194	chr13	19599161	19603540	-
	evm.model.chr13.2196	chr13	19608282	19608513	xanthoxin dehydrogenase
	evm.model.chr13.2197	chr13	19610115	19613274	-
	evm.model.chr13.2198	chr13	19613339	19616216	-
	evm.model.chr13.2199	chr13	19616916	19623048	putative disease resistance RPP13-like protein 1
	evm.model.chr13.2201	chr13	19635986	19640436	putative disease resistance RPP13-like protein 1 isoform X1
	evm.model.chr13.2202	chr13	19647270	19652536	protein trichome birefringence-like 38
	evm.model.chr13.2205	chr13	19662322	19667729	cinnamoyl-CoA reductase 2-like isoform X1
	evm.model.chr13.2211	chr13	19698775	19699324	dirigent protein 22
	evm.model.chr13.2213	chr13	19701736	19705134	scarecrow-like protein 3 isoform X1
	evm.model.chr13.2214	chr13	19716539	19720975	probable inactive purple acid phosphatase 27
	evm.model.chr13.2215	chr13	19724741	19730160	probable inactive purple acid phosphatase 27
	evm.model.chr13.2216	chr13	19731931	19732843	NADH dehydrogenase (ubiquinone) complex I, assembly factor 6
	evm.model.chr13.2217	chr13	19734485	19763014	crossover junction endonuclease MUS81 isoform X3
