# Supplementary material for: A multi-locus genome-wide association study reveals the genetics underlying muscadine antioxidant in berry skin
Source: Front Plant Sci. 2022 Aug 4;13:969301. doi: 10.3389/fpls.2022.969301 (PMC9386419; doi:10.3389/fpls.2022.969301)
Supplement: Supplementary file 6 [file Table_6.XLSX]

## Sheet: Supplementary_Table_S6__positiv
Supplementary Table S6. List of genes that the expression is positively correlated with antioxidant values.
QTN	Gene ID	C5-9-2_Fruit-set	C5-9-2_Veraison	C5-9-2_Ripe	C6-10-1_Fruit-Set	C6-10-1_Veraison	C6-10-1_Ripe	Pam_Fruit-Set	Pam_Veraison	Pam_Ripe	Functional annotation
chr1_1170229	evm.model.chr1.148	5.9	9.5	0.6	9.2	2.9	0.8	25.4	3.7	0.9	polygalacturonase QRT3
	evm.model.chr1.150	5.3	2	0	7.7	0	0	12.2	0	0	RING-H2 finger protein ATL73-like
	evm.model.chr1.151	14.6	27.1	1.6	17.2	2.3	1.7	14.5	4.6	1.3	choline-phosphate cytidylyltransferase 1 isoform X1
	evm.model.chr1.152	21.1	14.7	9.6	22.1	16.2	14.7	18.9	12.1	5.5	glycine-rich RNA-binding protein 4, mitochondrial isoform X1
	evm.model.chr1.154	59.8	37.4	28.7	66.6	34.6	35.1	74.1	23.8	33	copper-transporting ATPase RAN1
	evm.model.chr1.156	46.6	40.4	27.1	43.1	7.1	17.2	35.6	10.7	12.2	-
	evm.model.chr1.157	55.6	39.8	31.2	31.1	41.9	32	65.3	51.9	41.9	thioredoxin O2, mitochondrial
	evm.model.chr1.163	52.2	35	29.1	64.5	47.5	39.8	53.3	31.6	30.5	bifunctional purine biosynthesis protein PurH isoform X2
	evm.model.chr1.165	23.6	9.6	5.9	22.2	4.5	3.5	21	3.6	3.5	protein FAR-RED IMPAIRED RESPONSE 1 isoform X1
	evm.model.chr1.168	32.1	8.9	11.4	31	9.8	7.3	27.4	7.2	8.8	protein CHROMATIN REMODELING 4
	evm.model.chr1.175	33.4	6	0	32.2	1.1	0	39.5	0.2	0	MADS-box protein FBP24-like
	evm.model.chr1.185	16.6	6.2	4.7	17.6	5.2	3.4	14.5	2.9	3.3	-
	evm.model.chr1.187	71	26.1	10.3	58.3	19.4	15.4	65.2	9.9	15.3	14 kDa zinc-binding protein
	evm.model.chr1.188	29.8	32.4	22.3	39.8	27.6	21.5	35.6	18.8	16.6	sulfiredoxin, chloroplastic/mitochondrial isoform X2
	evm.model.chr1.189	53	19.1	9.3	55.2	21	10.3	49.8	10.4	8.2	protein NAP1
	evm.model.chr1.190	30.2	23.6	19.9	30.7	29.9	19.5	30.4	18.4	23.5	vacuolar protein sorting-associated protein 52 A
	evm.model.chr1.194	11.9	5.4	4.5	14.1	4.6	3.8	12.6	1.3	3.8	chaperonin 60 subunit alpha 2, chloroplastic
	evm.model.chr1.195	23.3	13.7	11	21.7	12.6	9	21.8	9.3	9.2	LOW QUALITY PROTEIN: zinc finger protein ZPR1-like
	evm.model.chr1.196	32.2	18.3	9.8	31.7	13.4	6	32.3	9.3	8.2	exocyst complex component EXO84C
	evm.model.chr1.202	18.1	13.1	9.1	18.3	13.5	10.8	12.5	9.2	7.9	phosphatase IMPL1, chloroplastic isoform X2
	evm.model.chr1.204	64.4	58.8	39	86.3	50	66.6	89.4	36.4	37.5	60S ribosomal protein L27-3
	evm.model.chr1.205	32.5	32.7	33.9	45.2	46.8	51.2	35.4	33.4	33.1	lecithin-cholesterol acyltransferase-like 4
	evm.model.chr1.208	73	32.6	20.2	77.8	22.7	20.4	75.3	19.3	19.6	protein NARROW LEAF 1-like isoform X3
chr1_547952	evm.model.chr1.111	11.9	6.1	5.7	9.3	5.4	4.5	9.4	3.1	3	disease resistance protein RPM1-like
	evm.model.chr1.117	12.6	12.5	10.6	13.7	13.2	8.4	12.8	8.8	8.4	multiple RNA-binding domain-containing protein 1
	evm.model.chr1.119	23.7	13	4.8	28.4	8.7	7.4	26.9	6.7	7.4	protein PLASTID TRANSCRIPTIONALLY ACTIVE 14 isoform X3
	evm.model.chr1.120	99.7	55.2	19.5	72.1	34	32	63.6	11.8	30.3	28S ribosomal protein S33, mitochondrial
	evm.model.chr1.123	106.4	66.2	85.9	112.2	57.3	67.9	109.2	56	53.3	mitochondrial amidoxime-reducing component 1
	evm.model.chr1.136	19.2	8.3	4.7	12.8	6.8	5.3	13.2	4.3	3.3	DNA polymerase eta isoform X2
	evm.model.chr1.141	24.9	0.8	0	20.7	0	0	21.4	0	0	transcription factor MYB114
	evm.model.chr1.52	25.8	36.9	5.6	26.3	8.8	4.1	24.5	5.8	4.7	magnesium transporter MRS2-5
	evm.model.chr1.55	40.2	29.4	20.9	42.3	51	26.5	40.8	39.3	36.5	probable inactive purple acid phosphatase 1
	evm.model.chr1.57	8.4	9.2	5.4	10.3	7.8	5.8	11.1	6.1	5.7	protein root UVB sensitive 3 isoform X1
	evm.model.chr1.61	55.5	39.5	30.3	61.7	53.2	46.3	60.3	46.3	48.7	erlin-2-B
	evm.model.chr1.62	4	4.9	2.2	14.3	5.8	5.9	9.1	2.7	2.9	-
	evm.model.chr1.63	309.6	240.1	121.8	317.1	213.9	205.8	314.8	233.2	157	PLASMODESMATA CALLOSE-BINDING PROTEIN 3
	evm.model.chr1.65	493.9	151	0.1	491.4	34.2	0	372.7	6.8	0.8	triose phosphate/phosphate translocator, chloroplastic-like
	evm.model.chr1.66	55.4	11.6	0.1	58.9	12.4	0.3	49	4.5	2	triose phosphate/phosphate translocator, chloroplastic-like
	evm.model.chr1.67	9.2	5.1	1.3	13.2	2.5	1.7	9.7	2.4	2.1	-
	evm.model.chr1.75	125.2	75.2	50.5	150.3	65.8	58.1	165.6	69	54.2	40S ribosomal protein S19-1
	evm.model.chr1.87	31.6	34.7	21.6	34.9	23.1	20.5	33	23	17.6	COBW domain-containing protein 1 isoform X1
	evm.model.chr1.95	48.4	50.6	47.6	50.7	39	31.1	45.2	33	31.2	protein GDAP2 homolog isoform X2
	evm.model.chr1.99	13.5	7.5	4.4	13.5	5	3.1	13.8	4.1	4.4	-
chr2_14464718	evm.model.chr2.1736	25.7	14.3	10.6	33.1	13.9	6.3	24.2	4.5	6.9	protein ENHANCED DISEASE RESISTANCE 2-like
	evm.model.chr2.1776	13.1	13.9	8	15.6	9.5	9.2	11.6	7.1	7.8	protein ENHANCED DISEASE RESISTANCE 2-like
	evm.model.chr2.1777	50.5	46	33.5	78.2	95.2	88.4	20.3	26.1	26.4	scopoletin glucosyltransferase
	evm.model.chr2.1791	39.5	24.9	24.1	49.4	41	27.1	32.7	19.8	20.4	UDP-glycosyltransferase 73C4-like
	evm.model.chr2.1815	15.3	28.2	2	14.8	11.8	24.7	29.2	4.9	3.5	isoflavone reductase homolog
	evm.model.chr2.1843	9.7	21.6	0.2	9.8	8.3	0.7	11.5	1.9	1.5	isoflavone reductase homolog
	evm.model.chr2.1845	19.3	2.7	7.9	14	5.6	4.8	18.8	6.1	9.9	P-loop guanosine triphosphatase YjiA-like
	evm.model.chr2.1898	47.2	33	0.3	64.1	3.9	0.3	30.9	2.4	1.2	UDP-glycosyltransferase 89A2
chr4_14964966	evm.model.chr4.1626	31.6	8	2.1	30.5	6.9	5.4	27.8	5	1.9	-
	evm.model.chr4.1627	21.5	27.4	6.3	18.5	11.7	4.7	22	11.2	4.4	-
	evm.model.chr4.1695	49.2	21	0.3	53.7	3.2	1.9	39.6	5.6	1.9	UDP-glycosyltransferase 88A1-like
	evm.model.chr4.1697	140.3	52.7	15.2	148.8	14.7	11.5	116.1	23.9	12.3	UDP-glycosyltransferase 88A1-like
	evm.model.chr4.1774	65.8	31.1	15.9	65	29.6	26	49.5	20.2	22.3	protein LUTEIN DEFICIENT 5, chloroplastic
chr4_16491374	evm.model.chr4.1796	15.6	17.8	8.9	21.6	11.1	10.4	19	6	4.6	R3H domain-containing protein 2-like isoform X1
	evm.model.chr4.1810	12.3	1.1	0.7	14	1.2	0	12	0.8	0.2	receptor-like protein CLAVATA2
	evm.model.chr4.1820	12.9	10.8	9.4	13.4	10.5	8.5	10.7	6.1	6.2	zinc finger CCCH domain-containing protein ZFN-like isoform X1
	evm.model.chr4.1826	92.1	25.1	0.3	74.6	3	0.6	116.4	4.2	3.1	photosystem I reaction center subunit XI, chloroplastic
	evm.model.chr4.1828	185.6	179.5	149.2	161.6	194.6	179.4	226.8	164.3	162.2	protein METHYLENE BLUE SENSITIVITY 1-like
	evm.model.chr4.1842	32.3	0	0	41.2	0	0	1.9	0	0	auxin-responsive protein SAUR21
	evm.model.chr4.1869	0	0	0	16	0	0	0	0	0	-
	evm.model.chr4.1875	26.5	7.3	1.3	27.7	5.3	0.7	25.5	1.7	1	-
	evm.model.chr4.1877	235	134.1	97	204.9	103.4	156.2	231.2	75.9	85	thioredoxin F-type, chloroplastic
	evm.model.chr4.1883	170.9	224.5	123.1	156.8	132.6	159.8	172.6	119.7	120.2	protein TIC 20-II, chloroplastic
	evm.model.chr4.1884	13.7	10.3	7.8	16.8	9.6	6.2	14.5	4.2	5.5	putative RNA-binding protein Luc7-like 2 isoform X2
	evm.model.chr4.1886	162.8	61.5	18.1	197.3	51.6	26.5	167.1	27.7	24.6	calreticulin-3
	evm.model.chr4.1887	65.6	66.3	57.7	86.2	81	74.1	77.5	47.5	46.4	acyl carrier protein 2, mitochondrial
	evm.model.chr4.1888	36.2	42.7	30.4	35.7	41.6	32.1	34.5	18.1	18.5	dehydrogenase/reductase SDR family member 7
	evm.model.chr4.1895	12.5	3.5	4.8	10.8	5.1	5.6	12.4	2.4	2.7	phospholipase A(1) LCAT3 isoform X2
	evm.model.chr4.1899	16	7.4	6.7	15.2	5.1	4.6	15.7	2.8	5.3	histone-lysine N-methyltransferase SUVR5
	evm.model.chr4.1901	13.8	4.3	0.8	13.2	3.3	0.7	19.7	3.2	1.4	BTB/POZ domain-containing protein At3g50780
chr4_9358331	evm.model.chr4.1007	79.4	25.6	17.5	97	22.9	22.7	90	13.9	16.7	-
	evm.model.chr4.1010	19.9	1.9	0	20.3	0.2	0	25.1	0	0	-
chr5_24109446	evm.model.chr5.2351	47	28.1	13.9	49.8	20.9	12.8	40.7	14.5	12.4	-
	evm.model.chr5.2355	36.1	13.8	11.1	23.7	9	9.5	33.1	8.7	8.2	peptidyl-prolyl cis-trans isomerase FKBP16-3, chloroplastic
	evm.model.chr5.2356	108.3	91.7	60.5	111.8	76.9	68.5	121.3	67.4	41.2	DNA-directed RNA polymerases II and V subunit 8A
	evm.model.chr5.2360	21.3	11.5	4.1	22.4	6.7	4.1	24.6	2.7	3.6	probable membrane-associated 30 kDa protein, chloroplastic isoform X2
	evm.model.chr5.2368	0	0	0	19.8	0	18	47.9	0	0	protein transport protein Sec61 subunit beta-like
	evm.model.chr5.2389	24.6	34.9	30.3	30.8	11.1	35.6	33.3	25.2	24.2	endochitinase A-like
	evm.model.chr5.2391	11.9	8.4	5.1	13.6	7.6	6.7	11.7	4.4	5	2-(3-amino-3-carboxypropyl)histidine synthase subunit 2-like
	evm.model.chr5.2393	26.1	19.4	19.3	25	19.9	28.7	24.3	19.2	17	-
chr5_5884957	evm.model.chr5.693	24	19.4	6	19.9	12.5	6.6	24.7	6	5.8	dymeclin
	evm.model.chr5.699	49.3	35	26.3	46.2	46.3	34.9	38.4	25.4	26.7	perakine reductase
	evm.model.chr5.704	23.8	19.2	8.9	26.9	14.6	8.9	24.3	8	6.9	ras guanine nucleotide exchange factor L
	evm.model.chr5.706	16.9	8.1	0	15.9	1.4	0	14.6	0.6	0.1	protein argonaute 10-like
	evm.model.chr5.713	20.8	33.3	0	38.1	4.9	0	57.5	2.8	0.5	putative calcium-transporting ATPase 13, plasma membrane-type
	evm.model.chr5.742	6.3	0	0	19	0	2.4	15.6	0	0	photosystem II CP47 chlorophyll apoprotein
chr5_7260172	evm.model.chr5.864	298	186.3	132.3	216.4	212.6	317.8	266.2	224.6	248.9	enoyl-CoA delta isomerase 2, peroxisomal-like
	evm.model.chr5.870	28	18.3	10.6	27.7	11.7	10.3	25.2	11.2	9.5	actin-related protein 9 isoform X1
	evm.model.chr5.882	9.3	10.4	5.8	16.1	9.1	8.9	12.5	11.1	8.9	1-aminocyclopropane-1-carboxylate oxidase homolog 1-like isoform X1
chr9_2302342	evm.model.chr9.275	166.8	145.8	130.8	173.5	158.4	149.1	176.4	116.9	125.5	nucleosome assembly protein 1;4
	evm.model.chr9.284	37	19.6	23.6	47.1	25.4	25.6	35.3	19	21.3	PRA1 family protein F2
	evm.model.chr9.285	82.9	55.8	35.8	68.4	40.9	28.1	71.7	36.7	27.8	protein WHI4
	evm.model.chr9.286	141.9	22.5	22.3	115.4	26.3	19	119	11.8	12.4	inactive protein kinase SELMODRAFT_444075
	evm.model.chr9.297	17.3	1.8	0	14.9	0.4	0.1	20.2	0.1	0.1	ABC transporter C family member 8-like isoform X3
	evm.model.chr9.302	35.5	22.3	23.3	42.8	20.7	17.9	30.3	13.6	17.1	serine/threonine protein phosphatase 2A 55 kDa regulatory subunit B beta isoform isoform X1
	evm.model.chr9.303	10.9	6.1	8.2	12.1	7	8.2	10.7	5.5	4.9	-
	evm.model.chr9.310	8.9	4.4	2.3	10.2	4.6	3.1	6.9	1.9	2	40S ribosomal protein S15a-5-like
	evm.model.chr9.312	51	50.5	35.1	40	41.3	36.8	64.8	35.6	32.7	RWD domain-containing protein 1 isoform X2
	evm.model.chr9.314	403.1	421.5	265.2	446	318.6	308.4	444.4	289.3	201.7	60S ribosomal protein L28-2
	evm.model.chr9.316	35.2	20.2	12.8	37	15.3	11.3	34.3	11.6	11.6	anoctamin-like protein At1g73020 isoform X1
chr10_1265993	evm.model.chr10.168	58.7	8.9	1.2	41.1	0.9	2.8	54.3	0.7	4.5	15.4 kDa class V heat shock protein
	evm.model.chr10.169	7.4	0.9	0	7.8	0	0	10.6	0	0.1	abnormal spindle-like microcephaly-associated protein homolog
	evm.model.chr10.170	26.9	11	8.9	24.8	9.5	8.9	23.6	10.3	9.1	cytochrome P450 716B1-like
	evm.model.chr10.172	90.3	37.8	32.7	95.8	45.3	42.4	97.3	32.5	32.5	tobamovirus multiplication protein 1
	evm.model.chr10.175	105.7	97.2	26.2	95	68.2	31.3	90.7	44.4	42.9	protein STRUBBELIG-RECEPTOR FAMILY 8
	evm.model.chr10.178	36.1	23.1	9.3	38.2	21.8	8.5	41.8	12.5	13.4	chromatin remodeling protein EBS
	evm.model.chr10.179	57.5	43.4	24.3	61.7	39	32.2	58	26.8	26.1	50S ribosomal protein L4
	evm.model.chr10.181	5.6	0.3	0	6.1	0.1	0.1	10	0.1	0.1	homeobox protein SBH1
	evm.model.chr10.188	223.2	187.8	58.1	217.1	80.2	55.3	210.7	43.2	43.4	pyrophosphate--fructose 6-phosphate 1-phosphotransferase subunit beta
	evm.model.chr10.199	83	17.4	0.2	172.8	4.2	0.8	59.1	0.1	0	-
	evm.model.chr10.223	19.9	3.1	2.2	22.6	3.2	1.2	0	0	0	ankyrin repeat-containing protein ITN1-like isoform X1
	evm.model.chr10.227	67.6	25.5	11.2	56.6	19	10.7	61.6	11.8	10.4	ankyrin repeat-containing protein ITN1-like isoform X1
	evm.model.chr10.230	3.2	13.7	1.5	8	1.2	1.5	9	0	1	-
	evm.model.chr10.231	201.4	54.6	3.4	234.4	61.8	12.8	245.6	56.8	14.4	1-aminocyclopropane-1-carboxylate oxidase
	evm.model.chr10.232	27.8	12.1	15.1	25.4	12.6	12.1	23	8.2	9.7	protein CLMP1-like
	evm.model.chr10.241	458.8	108.2	8.9	364.6	56.4	23.6	446.7	31.7	27.9	non-specific lipid-transfer protein-like
	evm.model.chr10.243	17.7	4.2	0	22.2	0	0	24	0	0	EH domain-containing protein 1
	evm.model.chr10.252	32.6	16.2	14.9	33.9	20.1	19.9	28.9	13.6	14	probable carboxylesterase SOBER1-like
	evm.model.chr10.269	0	0	0	0	0	0	20.3	0	0	V-type proton ATPase subunit e1
	evm.model.chr10.275	11.4	12.1	3.1	11.7	5.5	3.3	14	4.2	5	formin-G
	evm.model.chr10.284	420.1	759.9	118.2	323.9	239.3	154.7	404	258.2	268.7	cysteine proteinase inhibitor 1-like
	evm.model.chr10.286	3.6	11	0	14.1	0	0	3	1.8	7.5	-
	evm.model.chr10.290	151.7	331	76.2	338.8	118.8	114.5	81.7	97.4	145.3	LOW QUALITY PROTEIN: cysteine proteinase inhibitor 1-like
	evm.model.chr10.294	46.2	16.7	2.8	36.2	7.6	6.1	32.4	2.6	4.7	glucan endo-1,3-beta-glucosidase 5
	evm.model.chr10.300	12.4	3.1	0	10.1	0	0.2	8.2	1.5	0.6	-
	evm.model.chr10.301	26.2	26.5	5.3	27.8	10.8	5.9	24.8	6.1	6.9	DNA-directed RNA polymerases IV and V subunit 4-like
	evm.model.chr10.302	437.3	141.1	92.3	475.1	127.1	111.4	427.2	68.2	83.9	heat shock cognate protein 80
	evm.model.chr10.306	40	18.7	0.5	30.4	6.9	0.6	44.1	4.8	2	BTB/POZ domain-containing protein At5g47800 isoform X2
	evm.model.chr10.309	8.8	4.8	4.1	10.4	4	3.7	8.2	3.6	3.3	protein phosphatase 1 regulatory inhibitor subunit PPP1R8 homolog
	evm.model.chr10.315	9.7	3.2	4.1	11	4	3.4	9.3	3	4	C2 and GRAM domain-containing protein At1g03370 isoform X1
	evm.model.chr10.325	14.3	5.9	0.6	11.8	1	0.6	11.7	0	0.2	-
	evm.model.chr10.331	19.6	4.9	6.6	22.3	5.2	4.7	18.5	3.8	5.3	pentatricopeptide repeat-containing protein At4g16390, chloroplastic
chr13_24703210	evm.model.chr13.2084	32.8	26.1	14.4	31.7	18.9	15.2	44.8	16.6	15.3	flowering time control protein FY isoform X1
	evm.model.chr13.2129	16.5	17.4	9.6	19.2	20.3	10.4	20.7	8.7	8.7	E3 ubiquitin-protein ligase SINAT5 isoform X1
	evm.model.chr13.2130	33.9	23.3	16.8	34.2	26.3	14.5	29.1	14.3	15.8	golgin candidate 6 isoform X1
	evm.model.chr13.2131	85	46.7	22.1	80.1	23.4	18	74.3	20.4	18.4	uridine 5&apos;-monophosphate synthase
	evm.model.chr13.2150	14.2	3.9	3.4	16	3.4	2.3	13.5	3.2	3.5	putative disease resistance RPP13-like protein 1
	evm.model.chr13.2151	26.3	9.8	5.5	14.7	6.2	5.7	33.5	6.1	4.8	DNA-directed RNA polymerase V subunit 5C isoform X2
	evm.model.chr13.2183	16.2	6.8	0.2	23.3	3.9	1.5	18.7	4.3	0.5	annexin D3
	evm.model.chr13.2184	30.5	10.5	0	34	0.8	0	24.2	0.4	0.1	annexin D4
	evm.model.chr13.2188	24.5	19.2	15.8	21.9	21	14.9	24.4	15.5	14.4	U3 small nucleolar ribonucleoprotein protein IMP4
	evm.model.chr13.2196	46.6	70.4	90.6	220.8	15.7	20.2	10.2	197.8	32.7	xanthoxin dehydrogenase
